# Supplementary material for: Nuclear glycine decarboxylase suppresses STAT1-dependent MHC-I and promotes cancer immune evasion
Source: EMBO J. 2025 Sep 8;44(20):5712–33. doi: 10.1038/s44318-025-00557-3 (PMC12528744; doi:10.1038/s44318-025-00557-3)
Supplement: Supplementary file 3 — Source data Fig. 1 [file 44318_2025_557_MOESM3_ESM.zip]

Archive with 36 entries (27 files):
- Figure 1/
- __MACOSX/._Figure 1
- Figure 1/.DS_Store
- __MACOSX/Figure 1/._.DS_Store
- Figure 1/1H/
- __MACOSX/Figure 1/._1H
- Figure 1/1F/
- __MACOSX/Figure 1/._1F
- Figure 1/1A/
- __MACOSX/Figure 1/._1A
- Figure 1/1G/
- __MACOSX/Figure 1/._1G
- Figure 1/1B/
- __MACOSX/Figure 1/._1B
- Figure 1/1E/
- __MACOSX/Figure 1/._1E
- Figure 1/1D/
- __MACOSX/Figure 1/._1D
- Figure 1/1C/
- __MACOSX/Figure 1/._1C
- Figure 1/1H/Figure 1H.xlsx
- __MACOSX/Figure 1/1H/._Figure 1H.xlsx
- Figure 1/1F/Figure 1F.xlsx
- __MACOSX/Figure 1/1F/._Figure 1F.xlsx
- Figure 1/1A/Figure 1A.xlsx
- __MACOSX/Figure 1/1A/._Figure 1A.xlsx
- Figure 1/1G/Figure 1G.xlsx
- __MACOSX/Figure 1/1G/._Figure 1G.xlsx
- Figure 1/1B/Figure 1B.xlsx
- __MACOSX/Figure 1/1B/._Figure 1B.xlsx
- Figure 1/1E/Figure 1E.xlsx
- __MACOSX/Figure 1/1E/._Figure 1E.xlsx
- Figure 1/1D/Figure 1D.xlsx
- __MACOSX/Figure 1/1D/._Figure 1D.xlsx
- Figure 1/1C/Figure 1C.xlsx
- __MACOSX/Figure 1/1C/._Figure 1C.xlsx
