# Supplementary material for: Nuclear glycine decarboxylase suppresses STAT1-dependent MHC-I and promotes cancer immune evasion
Source: EMBO J. 2025 Sep 8;44(20):5712–33. doi: 10.1038/s44318-025-00557-3 (PMC12528744; doi:10.1038/s44318-025-00557-3)
Supplement: Supplementary file 3 — Source data Fig. 1 [file 44318_2025_557_MOESM3_ESM.zip › Figure 1/1H/Figure 1H.xlsx]

## Sheet: Sheet1
CT26-EGFRex19del		Rel. H-2Kd/Dd MFI
		gNC	gGldc	gGldc+Gldc	gGldc+GldcG768D	gGldc+GldcG773E
	1	0.99177	2.75553	0.909702	0.859974	0.991075
	2	0.99942	2.77953	1.08775	0.866234	0.853367
	3	1.00881	2.82265	0.884664	0.948997	1.01124
MC38-EGFRex19del		Rel. H-2Kb/Db MFI
		gNC	gGldc	gGldc+Gldc	gGldc+GldcG768D	gGldc+GldcG773E
	1	1.10125	3.27132	1.12135	0.900731	1.02771
	2	0.91078	2.99726	1.14418	0.869671	1.08755
	3	0.987972	3.1046	1.19077	0.781516	1.11906
