# Supplementary material for: Nuclear glycine decarboxylase suppresses STAT1-dependent MHC-I and promotes cancer immune evasion
Source: EMBO J. 2025 Sep 8;44(20):5712–33. doi: 10.1038/s44318-025-00557-3 (PMC12528744; doi:10.1038/s44318-025-00557-3)
Supplement: Supplementary file 3 — Source data Fig. 1 [file 44318_2025_557_MOESM3_ESM.zip › Figure 1/1F/Figure 1F.xlsx]

## Sheet: Sheet1
		CT26-EGFRex19del				MC38-EGFRex19del				B16-OVA-EGFRex19del
		Rel. H-2Kd/Dd MFI				Rel. H-2Kb/Db MFI				Rel. H-2Kb/Db MFI
		gNC	gGldc			gNC	gGldc			gNC	gGldc
	1	1.26369	2.381		1	0.849586	3.0761		1	1.08389	2.58782
	2	1.56681	3.11596		2	0.647482	2.88934		2	1.02848	2.32328
	3	1.06262	2.97302		3	0.739926	2.71418		3	1.25977	2.10879
	4	0.889107	2.60403		4	1.15798	3.26099		4	0.806482	2.86273
	5	0.679424	2.96785		5	0.988814	2.92153		5	1.00489	2.98749
	6	0.765536	3.33942		6	1.10409	2.91554		6	0.836511	2.97676
	7	0.90676	2.62986		7	1.07939	2.62024		7	0.753932	2.20353
	8	0.709133	2.49036		8	1.28299	2.56597		8	0.925882	2.17457
	9	1.15692	2.74654		9	1.14975	2.93276		9	1.30017	2.14347
