# Supplementary material for: Nuclear glycine decarboxylase suppresses STAT1-dependent MHC-I and promotes cancer immune evasion
Source: EMBO J. 2025 Sep 8;44(20):5712–33. doi: 10.1038/s44318-025-00557-3 (PMC12528744; doi:10.1038/s44318-025-00557-3)
Supplement: Supplementary file 3 — Source data Fig. 1 [file 44318_2025_557_MOESM3_ESM.zip › Figure 1/1A/Figure 1A.xlsx]

## Sheet: Sheet1
		FITC-HLA-ABC MFI				Rel. FITC-HLA-ABC MFI				Log2FC		P value	LOG10(P)
	Gene	Repeat 1	Repeat 2	Repeat 3		Repeat 1	Repeat 2	Repeat 3		(sgGene/sgNC)
NC		3609	3565	3628		1.00231	0.990094	1.00759
1	04F11	4202	4088	4031		1.16701	1.13534	1.11951		0.18982		0.000350675	3.4551
2	06B03	4318	4372	4427		1.19922	1.21422	1.22949		0.280138		0.0055202	2.25804
3	06G01	3234	3255	3248		0.898166	0.903998	0.902054		-0.149751		1.95782e-06	5.70823
4	07G03	3772	3660	3741		1.04758	1.01648	1.03897		0.0487168		7.3474e-05	4.13387
5	08B11	3720	3770	3707		1.03314	1.04703	1.02953		0.0518125		0.422804	0.373861
6	09F01	5409	5253	5503		1.50222	1.4589	1.52833		0.581574		1.27114e-05	4.89581
7	13G09	4026	3941	3947		1.11813	1.09452	1.09618		0.141358		2.68312e-05	4.57136
8	27G03	2603	2572	2587		0.722921	0.714312	0.718477		-0.476799		5.61968e-07	6.25029
9	29B03	4680	4601	4681		1.29976	1.27782	1.30004		0.370206		1.00558e-07	6.99758
10	32G03	4658	4463	4590		1.29365	1.23949	1.27476		0.344034		0.127407	0.894807
11	35A03	2392	2454	2401		0.664321	0.68154	0.66682		-0.575844		1.83413e-06	5.73657
12	37A05	4212	4144	4192		1.16978	1.1509	1.16423		0.216158		1.875e-07	6.727
13	39C01	4005	3964	3991		1.11229	1.10091	1.1084		0.146918		0.00056404	3.24869
14	40C03	4032	3948	3933		1.11979	1.09646	1.0923		0.141237		0.330202	0.48122
15	44H03	4209	4268	4191		1.16895	1.18533	1.16395		0.229889		0.00142841	2.84515
16	45F09	4117	3982	3990		1.1434	1.10591	1.10813		0.162395		0.00879383	2.05582
17	45G01	5041	4915	4873		1.40002	1.36502	1.35336		0.457122		8.27888e-05	4.08203
18	51D07	3774	3782	3887		1.04814	1.05036	1.07952		0.0831655		2.71832e-05	4.5657
19	54F07	4177	4012	4154		1.16006	1.11424	1.15367		0.192393		0.00448277	2.34845
20	58D03	4135	4203	4257		1.1484	1.16728	1.18228		0.221551		0.1251	0.902741
21	61C07	4225	4174	4185		1.17339	1.15923	1.16228		0.220291		0.464397	0.333111
22	61D03	4485	4520	4620		1.2456	1.25532	1.28309		0.334956		0.000658494	3.18145
23	63C05	4354	4432	4484		1.20922	1.23088	1.24532		0.296869		0.0496526	1.30406
24	63E11	4063	4019	3974		1.1284	1.11618	1.10368		0.158452		0.000448578	3.34816
25	64G11	4762	4689	4765		1.32253	1.30226	1.32336		0.396216		1.79246e-05	4.74655
26	66G05	4353	4225	4277		1.20894	1.17339	1.18783		0.25103		0.000265519	3.5759
27	69B01	5287	5063	5365		1.46834	1.40613	1.49		0.540842		0.000310749	3.50759
28	74E01	5362	5061	5328		1.48917	1.40557	1.47972		0.544144		0.465798	0.331803
29	80B11	4563	4514	4587		1.26726	1.25366	1.27393		0.33908		0.00102292	2.99016
30	82B11	4134	4085	4082		1.14812	1.13451	1.13368		0.187476		3.82118e-05	4.4178
31	84C01	4352	4458	4413		1.20866	1.2381	1.22561		0.29175		0.000465632	3.33196
32	85E01	4877	4749	4753		1.35447	1.31892	1.32003		0.412664		0.000887699	3.05173
33	87A07	4281	4252	4226		1.18895	1.18089	1.17367		0.240215		0.000137237	3.86253
34	87G11	3860	3920	3826		1.07202	1.08869	1.06258		0.103571		0.000133425	3.87476
35	95D07	3741	3684	3624		1.03897	1.02314	1.00648		0.032616		0.00650682	2.18663
36	100B01	2906	2923	2885		0.807072	0.811793	0.80124		-0.309893		1.28357e-05	4.89158
37	102C11	4521	4398	4493		1.2556	1.22144	1.24782		0.312225		1.12708e-06	5.94804
38	105E11	3124	3198	3143		0.867616	0.888168	0.872893		-0.190625		3.50503e-06	5.45531
39	115D05	4290	4246	4205		1.19144	1.17922	1.16784		0.238179		2.5127e-06	5.59986
40	124B09	4073	3965	4039		1.13118	1.10118	1.12174		0.160962		0.00266206	2.57478
41	126C09	4002	4050	4042		1.11146	1.12479	1.12257		0.162992		0.439903	0.356643
42	131H05	3580	3625	3635		0.994259	1.00676	1.00953		0.00506497		2.47356e-05	4.60668
43	132D07	4781	4635	4717		1.32781	1.28726	1.31003		0.387768		8.76647e-06	5.05718
44	142A07	3673	3566	3530		1.02009	0.990371	0.980373		-0.0044155		2.45217e-05	4.61045
45	142A05	4229	4320	4199		1.1745	1.19978	1.16617		0.238971		0.000151525	3.81951
46	149A01	4971	4871	4895		1.38058	1.3528	1.35947		0.448143		7.47916e-05	4.12615
47	152C01	3639	3609	3596		1.01065	1.00231	0.998703		0.00559723		1.20739e-06	5.91815
48	153C05	4232	4246	4291		1.17534	1.17922	1.19172		0.241346		4.0271e-06	5.39501
49	153F11	4295	4327	4369		1.19283	1.20172	1.21339		0.266213		0.0282943	1.5483
50	159D11	4228	4243	4232		1.17423	1.17839	1.17534		0.233869		0.00591278	2.22821
51	165C05	5470	5388	5578		1.51916	1.49639	1.54916		0.605559		1.14685e-05	4.94049
52	167G09	4365	4223	4308		1.21227	1.17284	1.19644		0.255624		3.38378e-05	4.4706
53	169A09	3614	3582	3588		1.0037	0.994815	0.996481		-0.00240739		3.85695e-05	4.41376
54	178E03	4751	4732	4723		1.31948	1.3142	1.3117		0.395201		4.79452e-08	7.31925
55	178G01	3363	3360	3419		0.933993	0.93316	0.949546		-0.0909576		1.69246e-07	6.77148
56	194C05	3190	3186	3198		0.885946	0.884835	0.888168		-0.174106		0.000315443	3.50108
57	199B09	3528	3516	3464		0.979818	0.976485	0.962043		-0.0398117		4.92796e-05	4.30733
58	204H05	3953	3968	3878		1.09785	1.10202	1.07702		0.127365		0.000113101	3.94653
59	208D01	5779	5725	6069		1.60498	1.58998	1.68552		0.702061		3.17524e-05	4.49822
60	216F09	5098	5088	5294		1.41585	1.41307	1.47028		0.519106		0.00260909	2.58351
61	220A03	4877	5026	4908		1.35447	1.39585	1.36308		0.455369		0.0255875	1.59197
62	226E09	4283	4430	4359		1.1895	1.23033	1.21061		0.27518		0.000367637	3.43458
63	228H05	4869	4946	4990		1.35225	1.37363	1.38585		0.454785		0.000236316	3.62651
64	230F11	4493	4415	4494		1.24782	1.22616	1.2481		0.311149		0.000221613	3.6544
65	234B07	4535	4669	4679		1.25949	1.2967	1.29948		0.36202		0.0198013	1.70331
66	235F11	3619	3710	3713		1.00509	1.03036	1.0312		0.0317017		3.51817e-05	4.45368
67	238B07	4182	4207	4236		1.16145	1.16839	1.17645		0.224984		5.37049e-05	4.26999
68	244D09	4416	4225	4289		1.22644	1.17339	1.19117		0.259422		0.077947	1.1082
69	246C05	3171	3153	3195		0.880669	0.87567	0.887335		-0.182418		1.92007e-05	4.71668
70	247D07	4053	3988	4113		1.12562	1.10757	1.14229		0.170131		1.04776e-05	4.97974
71	252C03	4302	4305	4368		1.19478	1.19561	1.21311		0.264435		0.00143466	2.84325
72	255E09	4723	4659	4857		1.3117	1.29393	1.34892		0.398548		0.00123767	2.9074
73	257C11	4710	4724	4825		1.30809	1.31198	1.34003		0.400573		0.463665	0.333796
74	267E01	4573	4439	4458		1.27004	1.23283	1.2381		0.31845		0.00448291	2.34844
75	269F07	3746	3767	3722		1.04036	1.04619	1.0337		0.0567003		3.51354e-05	4.45426
76	271D03	3647	3529	3550		1.01287	0.980095	0.985928		-0.0101876		0.00586484	2.23174
77	271F07	3409	3296	3279		0.946768	0.915385	0.910664		-0.11361		0.00530112	2.27563
78	273H05	3519	3518	3553		0.977318	0.97704	0.986761		-0.0285972		0.00443433	2.35317
79	274E09	4422	4404	4533		1.2281	1.22311	1.25893		0.306512		1.26199e-05	4.89894
80	274G03	3952	3988	4051		1.09757	1.10757	1.12507		0.150652		0.000389933	3.40901
81	277B11	3760	3790	3726		1.04425	1.05258	1.03481		0.0619556		0.00113092	2.94657
82	280E09	3920	3876	3962		1.08869	1.07647	1.10035		0.122343		0.00327984	2.48415
83	289G03	4306	4306	4330		1.19589	1.19589	1.20255		0.260761		5.56213e-05	4.25476
84	302H07	4451	4368	4455		1.23616	1.21311	1.23727		0.297303		0.00992151	2.00342
85	314E09	3726	3709	3763		1.03481	1.03009	1.04508		0.0519413		1.44371e-05	4.84052
86	315E01	4407	4350	4392		1.22394	1.20811	1.21977		0.283653		4.94111e-06	5.30618
87	317C07	3450	3415	3523		0.958155	0.948435	0.978429		-0.0563819		7.02849e-06	5.15314
88	319G03	3334	3273	3306		0.925939	0.908997	0.918162		-0.123906		0.0060632	2.2173
89	325B11	3677	3551	3658		1.0212	0.986205	1.01592		0.0111742		0.000827422	3.08227
90	337B03	2641	2615	2548		0.733475	0.726254	0.707646		-0.469014		1.411e-05	4.85047
91	338E07	4042	4075	3996		1.12257	1.13173	1.10979		0.165256		1.1721e-06	5.93104
92	339C07	4421	4525	4468		1.22783	1.25671	1.24088		0.31244		0.000164744	3.78319
93	339D07	5131	4920	5273		1.42501	1.36641	1.46445		0.504493		0.00199237	2.70063
94	340D01	4434	4415	4527		1.23144	1.22616	1.25727		0.308347		0.00194179	2.7118
95	349A09	5256	5043	5362		1.45973	1.40057	1.48917		0.535877		0.000796832	3.09863
96	350A07	4236	4179	4275		1.17645	1.16062	1.18728		0.232392		0.000268246	3.57147
97	354B07	5952	5717	5842		1.65303	1.58776	1.62248		0.696962		1.28668e-05	4.89053
98	358E09	4451	4189	4407		1.23616	1.16339	1.22394		0.272418		7.38454e-05	4.13168
99	360A09	2785	2763	2747		0.773467	0.767357	0.762914		-0.380986		2.09087e-05	4.67967
100	362F03	4472	4387	4464		1.24199	1.21838	1.23977		0.302619		2.77813e-07	6.55625
101	362F05	4538	4586	4529		1.26032	1.27365	1.25782		0.337918		0.0136513	1.86483
102	369G03	5210	5080	5214		1.44695	1.41085	1.44806		0.521341		0.000100821	3.99645
103	370D11	3792	3772	3751		1.05314	1.04758	1.04175		0.0669368		3.38178e-06	5.47085
104	374F05	3777	3759	3875		1.04897	1.04397	1.07619		0.0791254		0.223218	0.65127
105	374F07	4860	4692	4864		1.34975	1.30309	1.35086		0.416371		5.88807e-05	4.23003
106	376E07	4794	4754	4794		1.33142	1.32031	1.33142		0.408946		0.346808	0.459911
107	382C05	4215	4030	4142		1.17062	1.11924	1.15034		0.197527		0.000149704	3.82477
108	B2M	183	179	180		0.0508239	0.049713	0.0499907		-4.31686		1.03385e-07	6.98554
