# Supplementary material for: Nuclear glycine decarboxylase suppresses STAT1-dependent MHC-I and promotes cancer immune evasion
Source: EMBO J. 2025 Sep 8;44(20):5712–33. doi: 10.1038/s44318-025-00557-3 (PMC12528744; doi:10.1038/s44318-025-00557-3)
Supplement: Supplementary file 3 — Source data Fig. 1 [file 44318_2025_557_MOESM3_ESM.zip › Figure 1/1G/Figure 1G.xlsx]

## Sheet: Sheet1
			B16-OVA-EGFRex19del
	E:T		gNC	gGldc
Tumor cell viability (%)	0:1		104.809	104.046
			100.176	94.6469
			95.3011	97.8449
			99.7143	103.462
	0.5:1		81.6034	50.6309
			77.0885	60.4076
			75.9622	55.5931
			79.1402	52.5991
	1:1		62.8923	25.7971
			65.3147	20.8274
			56.5684	24.6417
			60.1528	22.9483
	2:1		53.327	19.1313
			51.826	17.1171
			49.4056	15.5726
			46.758	17.2965
