# Supplementary material for: Nuclear glycine decarboxylase suppresses STAT1-dependent MHC-I and promotes cancer immune evasion
Source: EMBO J. 2025 Sep 8;44(20):5712–33. doi: 10.1038/s44318-025-00557-3 (PMC12528744; doi:10.1038/s44318-025-00557-3)
Supplement: Supplementary file 3 — Source data Fig. 1 [file 44318_2025_557_MOESM3_ESM.zip › Figure 1/1B/Figure 1B.xlsx]

## Sheet: Sheet1
A549		Rel. FITC-HLA-ABC MFI				Rel. PE-B2M MFI
		gNC	gGLDC			gNC	gGLDC
	1	0.898943	2.31967		1	1.0458	2.23008
	2	1.06082	2.23846		2	0.916102	2.46144
	3	1.04024	2.47654		3	1.0381	2.22788
H1299		Rel. FITC-HLA-ABC MFI				Rel. PE-B2M MFI
		gNC	gGLDC			gNC	gGLDC
	1	0.995172	1.95348		1	1.08205	2.03242
	2	0.961991	2.13018		2	0.955487	2.18131
	3	1.04284	2.18838		3	0.962466	2.23482
PC9		Rel. FITC-HLA-ABC MFI				Rel. PE-B2M MFI
		gNC	gGLDC			gNC	gGLDC
	1	0.984996	2.87632		1	1.08653	3.26534
	2	1.04339	2.99067		2	0.978667	3.15029
	3	0.971614	3.01379		3	0.934803	3.13806
