# Supplementary material for: Nuclear glycine decarboxylase suppresses STAT1-dependent MHC-I and promotes cancer immune evasion
Source: EMBO J. 2025 Sep 8;44(20):5712–33. doi: 10.1038/s44318-025-00557-3 (PMC12528744; doi:10.1038/s44318-025-00557-3)
Supplement: Supplementary file 3 — Source data Fig. 1 [file 44318_2025_557_MOESM3_ESM.zip › Figure 1/1E/Figure 1E.xlsx]

## Sheet: Sheet1
B16-OVA		Rel. SIINFEKL-H-2Kb MFI
		IFNg
		Vector		EGFRex19del
		gNC	gGLDC	gNC	gGLDC
	1	0.987961	1.35728	0.345243	1.11573
	2	0.99534	1.28039	0.360777	1.07029
	3	1.0167	1.34097	0.340194	1.0901
