# Supplementary material for: Nuclear glycine decarboxylase suppresses STAT1-dependent MHC-I and promotes cancer immune evasion
Source: EMBO J. 2025 Sep 8;44(20):5712–33. doi: 10.1038/s44318-025-00557-3 (PMC12528744; doi:10.1038/s44318-025-00557-3)
Supplement: Supplementary file 3 — Source data Fig. 1 [file 44318_2025_557_MOESM3_ESM.zip › Figure 1/1D/Figure 1D.xlsx]

## Sheet: Sheet1
CT26		Rel. H-2Kd/Dd MFI
		gNC		gGLDC
		Vector	EGFRex19del	Vector	EGFRex19del
	1	1.05309	0.457221	1.46084	1.28226
	2	0.949272	0.529986	1.432	1.22458
	3	0.997634	0.452562	1.47327	1.27228
MC38		Rel. H-2Kb/Db MFI
		gNC		gGLDC
		Vector	EGFRex19del	Vector	EGFRex19del
	1	0.968092	0.306579	1.56645	1.24211
	2	1.00724	0.4	1.49309	1.23059
	3	1.02467	0.397039	1.47204	1.16447
		Rel. H-2Kb/Db MFI
B16-OVA		Con				IFNg
		gNC		gGLDC		gNC		gGLDC
		Vector	EGFRex19del	Vector	EGFRex19del	Vector	EGFRex19del	Vector	EGFRex19del
	1	0.0158927	0.0131876	0.0158927	0.018936	1.05061	0.340171	1.25248	1.07766
	2	0.0158927	0.0138638	0.0162308	0.0145401	0.999211	0.275924	1.31199	1.0851
	3	0.0160142	0.014202	0.0162308	0.0152164	0.95018	0.311429	1.2748	1.05433
