# Supplementary material for: Nuclear glycine decarboxylase suppresses STAT1-dependent MHC-I and promotes cancer immune evasion
Source: EMBO J. 2025 Sep 8;44(20):5712–33. doi: 10.1038/s44318-025-00557-3 (PMC12528744; doi:10.1038/s44318-025-00557-3)
Supplement: Supplementary file 3 — Source data Fig. 1 [file 44318_2025_557_MOESM3_ESM.zip › Figure 1/1C/Figure 1C.xlsx]

## Sheet: Sheet1
A549		Rel. FITC-HLA-ABC MFI						Rel. PE-B2M MFI
		DMSO		Afatinib				DMSO		Afatinib
		gNC	gGLDC	gNC	gGLDC			gNC	gGLDC	gNC	gGLDC
	1	0.941458	1.99195	2.22046	2.45223		1	0.932471	2.08235	1.99271	2.23482
	2	0.934929	2.19042	2.29815	2.30794		2	0.976235	1.90518	2.18824	2.49529
	3	1.12361	2.22894	2.20413	2.35756		3	1.09129	2.12471	2.14659	2.34282
PC9		Rel. FITC-HLA-ABC MFI						Rel. PE-B2M MFI
		DMSO		Afatinib				DMSO		Afatinib
		gNC	gGLDC	gNC	gGLDC			gNC	gGLDC	gNC	gGLDC
	1	0.991658	2.76206	2.86725	2.93108		1	0.998428	2.75324	2.94735	3.42986
	2	1.02974	2.74937	2.84258	2.97751		2	1.02554	2.66287	2.85815	3.40786
	3	0.9786	2.69931	2.75082	2.92202		3	0.976031	2.6279	2.75796	3.32417
