# Supplementary material for: Nuclear glycine decarboxylase suppresses STAT1-dependent MHC-I and promotes cancer immune evasion
Source: EMBO J. 2025 Sep 8;44(20):5712–33. doi: 10.1038/s44318-025-00557-3 (PMC12528744; doi:10.1038/s44318-025-00557-3)
Supplement: Supplementary file 4 — Source data Fig. 2 [file 44318_2025_557_MOESM4_ESM.zip]

Archive with 54 entries (42 files):
- Figure 2/
- __MACOSX/._Figure 2
- Figure 2/.DS_Store
- __MACOSX/Figure 2/._.DS_Store
- Figure 2/2G/
- __MACOSX/Figure 2/._2G
- Figure 2/2I/
- __MACOSX/Figure 2/._2I
- Figure 2/2H/
- __MACOSX/Figure 2/._2H
- Figure 2/2A/
- __MACOSX/Figure 2/._2A
- Figure 2/2F/
- __MACOSX/Figure 2/._2F
- Figure 2/2C/
- __MACOSX/Figure 2/._2C
- Figure 2/2D/
- __MACOSX/Figure 2/._2D
- Figure 2/2J/
- __MACOSX/Figure 2/._2J
- Figure 2/2K/
- __MACOSX/Figure 2/._2K
- Figure 2/2E/
- __MACOSX/Figure 2/._2E
- Figure 2/2B/
- __MACOSX/Figure 2/._2B
- Figure 2/2G/Figure 2G---Tumor weight.xlsx
- __MACOSX/Figure 2/2G/._Figure 2G---Tumor weight.xlsx
- Figure 2/2G/Figure 2G---Tumor image.jpg
- __MACOSX/Figure 2/2G/._Figure 2G---Tumor image.jpg
- Figure 2/2I/Figure 2I---IHC-CD8-gGldc-GldcGE.tif
- __MACOSX/Figure 2/2I/._Figure 2I---IHC-CD8-gGldc-GldcGE.tif
- Figure 2/2I/Figure 2I---IHC-CD8-gGldc.tif
- __MACOSX/Figure 2/2I/._Figure 2I---IHC-CD8-gGldc.tif
- Figure 2/2I/Figure 2I---Number of CD8+ T cells per mm2.xlsx
- __MACOSX/Figure 2/2I/._Figure 2I---Number of CD8+ T cells per mm2.xlsx
- Figure 2/2H/Figure 2H.xlsx
- __MACOSX/Figure 2/2H/._Figure 2H.xlsx
- Figure 2/2A/Figure 2A.xlsx
- __MACOSX/Figure 2/2A/._Figure 2A.xlsx
- Figure 2/2F/Figure 2F.xlsx
- __MACOSX/Figure 2/2F/._Figure 2F.xlsx
- Figure 2/2C/Figure 2C.xlsx
- __MACOSX/Figure 2/2C/._Figure 2C.xlsx
- Figure 2/2D/Figure 2D.xlsx
- __MACOSX/Figure 2/2D/._Figure 2D.xlsx
- Figure 2/2J/Figure 2J.xlsx
- __MACOSX/Figure 2/2J/._Figure 2J.xlsx
- Figure 2/2K/Figure 2K.xlsx
- __MACOSX/Figure 2/2K/._Figure 2K.xlsx
- Figure 2/2E/Figure 2E.xlsx
- __MACOSX/Figure 2/2E/._Figure 2E.xlsx
- Figure 2/2B/Figure 2B.xlsx
- __MACOSX/Figure 2/2B/._Figure 2B.xlsx
