# Supplementary material for: Nuclear glycine decarboxylase suppresses STAT1-dependent MHC-I and promotes cancer immune evasion
Source: EMBO J. 2025 Sep 8;44(20):5712–33. doi: 10.1038/s44318-025-00557-3 (PMC12528744; doi:10.1038/s44318-025-00557-3)
Supplement: Supplementary file 4 — Source data Fig. 2 [file 44318_2025_557_MOESM4_ESM.zip › Figure 2/2G/Figure 2G---Tumor weight.xlsx]

## Sheet: Sheet1
	Tumor weight (g)
	gGldc	gGldc+Gldc	gGldc+GldcG773E
1	0.26	1.57	0.96
2	0.23	1.45	0.89
3	0.18	1.33	0.84
4	0.13	1.26	0.69
5	0.11	1.12	0.68
6	0.09	1.01	0.62
