# Supplementary material for: Nuclear glycine decarboxylase suppresses STAT1-dependent MHC-I and promotes cancer immune evasion
Source: EMBO J. 2025 Sep 8;44(20):5712–33. doi: 10.1038/s44318-025-00557-3 (PMC12528744; doi:10.1038/s44318-025-00557-3)
Supplement: Supplementary file 4 — Source data Fig. 2 [file 44318_2025_557_MOESM4_ESM.zip › Figure 2/2I/Figure 2I---Number of CD8+ T cells per mm2.xlsx]

## Sheet: Sheet1
	Number of CD8+ T cells per mm2
	gGldc	gGldc+GldcG773E
1	321.875	78.125
2	231.25	75
3	178.125	68.75
4	362.5	109.375
