# Supplementary material for: Nuclear glycine decarboxylase suppresses STAT1-dependent MHC-I and promotes cancer immune evasion
Source: EMBO J. 2025 Sep 8;44(20):5712–33. doi: 10.1038/s44318-025-00557-3 (PMC12528744; doi:10.1038/s44318-025-00557-3)
Supplement: Supplementary file 4 — Source data Fig. 2 [file 44318_2025_557_MOESM4_ESM.zip › Figure 2/2H/Figure 2H.xlsx]

## Sheet: Sheet1
	Rel. H-2Kd/Dd MFI
	gGldc	gGldc+GldcG773E
1	0.835388	0.359774
2	0.999767	0.234163
3	1.26696	0.260836
4	0.748081	0.305342
5	1.22726	0.450803
6	0.92254	0.317593
