# Supplementary material for: Nuclear glycine decarboxylase suppresses STAT1-dependent MHC-I and promotes cancer immune evasion
Source: EMBO J. 2025 Sep 8;44(20):5712–33. doi: 10.1038/s44318-025-00557-3 (PMC12528744; doi:10.1038/s44318-025-00557-3)
Supplement: Supplementary file 4 — Source data Fig. 2 [file 44318_2025_557_MOESM4_ESM.zip › Figure 2/2A/Figure 2A.xlsx]

## Sheet: Sheet1
	CT26-EGFRex19del---NCG Mice
	Tumor Growth (mm3)							Overall survival (Days)
	Day 3
	gNC	gGldc	gGldc+Gldc	gGldc+GldcG773E				gNC	gGldc	gGldc+Gldc	gGldc+GldcG773E
1	11.781	4.5	11.655	3.08			1	14	19	16	19
2	19	3.822	12.464	5.115			2	14	18	14	19
3	16.245	9	13.5574	1.536			3	16	17	15	17
4	7.98	8.448	13.1625	3.894			4	14	19	14	17
5	13.566	1.5	13.156	5.76			5	15	19	15	18
6	15.6	2.16	11.8242	5.096			6	15	17	15	17
7	8.32	3.072	18.1146	2.112			7	14	20	15	17
8	18.92	3.6	11.988	3.80625			8	16	19	17	20
	Day 5
	gNC	gGldc	gGldc+Gldc	gGldc+GldcG773E
1	56.3057	17.2697	37.8966	21.3034
2	45.9787	20.2725	41.7781	12.0906
3	51.9443	17.7881	57.4286	24.7422
4	46.8782	19.6814	58.6134	22
5	58.726	23.4804	53.3434	18.9388
6	60.1936	18.9	61.3125	24.1907
7	46.0103	14.9556	64.7818	12.4661
8	53.3115	25.584	56.8301	12.2556
	Day 7
	gNC	gGldc	gGldc+Gldc	gGldc+GldcG773E
1	143.58	79.2715	120.416	68.363
2	141.106	62.9666	133.72	91.1625
3	151.395	81.2889	132.474	82.7245
4	134.746	91.1912	168.774	76.1861
5	125.444	62.9782	139.411	49.9019
6	120.25	62.3396	138.147	70.9656
7	207.484	50.0187	207.896	60.2606
8	179.525	88.6752	159.257	64.3052
	Day 9
	gNC	gGldc	gGldc+Gldc	gGldc+GldcG773E
1	311.069	136.351	248.16	164.841
2	280.913	178.87	314.94	138.203
3	311.702	214.148	291.313	175.56
4	286.251	181.076	386.002	175.64
5	346.685	184.5	275.807	123.595
6	290.408	155.753	333.015	202.181
7	308.234	139.069	306.04	156.802
8	327	185.976	243.868	173.914
	Day 11
	gNC	gGldc	gGldc+Gldc	gGldc+GldcG773E
1	875.154	389.366	605.203	323.889
2	681.917	398.664	607.786	367.048
3	624.993	414.72	628.668	342.852
4	694.343	391.29	867.639	334.514
5	764.758	301.236	525.608	311.939
6	786.192	325.513	663.617	347.546
7	760.784	310.289	787.917	362.679
8	658.758	380.725	639.831	315.008
	Day 13
	gNC	gGldc	gGldc+Gldc	gGldc+GldcG773E
1	1311.9	678.99	1074.62	560.331
2	1456.88	543.179	1031.28	611.696
3	1379.91	691.296	1353.41	776.547
4	1417.61	632.736	1472.08	518.502
5	1361.89	644.403	1414.78	517.304
6	1136.88	539.977	1297.74	688.54
7	1292.42	398.391	1257.32	622.402
8	1328.98	621.06	1041.72	514.521
	Day 15
	gNC	gGldc	gGldc+Gldc	gGldc+GldcG773E
1		1226.37		1066.92
2		870.697		1031.55
3		898.821		1054.08
4		1095.73		949.837
5		1002.96		995.929
6		704.131		1135.88
7		1024.99		1074.09
8		1029.65		911.063
