# Supplementary material for: Nuclear glycine decarboxylase suppresses STAT1-dependent MHC-I and promotes cancer immune evasion
Source: EMBO J. 2025 Sep 8;44(20):5712–33. doi: 10.1038/s44318-025-00557-3 (PMC12528744; doi:10.1038/s44318-025-00557-3)
Supplement: Supplementary file 4 — Source data Fig. 2 [file 44318_2025_557_MOESM4_ESM.zip › Figure 2/2F/Figure 2F.xlsx]

## Sheet: Sheet1
	MC38-EGFRex19del---C57bl/6j Mice: CD8+ T depletion
	Tumor Growth (mm3)							Overall survival (Days)
	Day 5
	gNC	gGldc	gGldc+Gldc	gGldc+GldcG773E				gNC	gGldc	gGldc+Gldc	gGldc+GldcG773E
1	14.0434	9.53435	22.079	14.0468			1	15	18	16	18
2	16.0742	8.49114	15.2661	13.9929			2	16	17	14	17
3	16.6654	13.2405	18.1679	12.7577			3	16	19	14	19
4	14.0292	10.989	13.9303	15.1277			4	14	20	14	17
5	13.2491	10.7952	16.7259	12.177			5	14	17	16	20
6	18.3855	12.1513	15.1632	13.7696			6	16	18	15	19
7	12.4644	10.7984	25.7815	15.5426			7	15	19	16	17
8	11.7426	10.2382	23.2037	10.5202			8	17	19	15	18
9	19.405	16.8399	13.695	5.59223			9	17	22	14	18
	Day 7
	gNC	gGldc	gGldc+Gldc	gGldc+GldcG773E
1	99.3515	34.546	111.593	44.1558
2	91.0857	47.5066	102.796	57.1807
3	77.7977	33.0903	92.3617	37.421
4	105.808	27.9211	72.8757	37.4532
5	75.0509	38.2814	83.3319	47.3821
6	107.406	54.2837	98.8139	29.8802
7	113.332	45.5459	60.203	41.3586
8	60.7196	29.7985	80.8895	40.5266
9	83.9437	59.1047	109.078	28.1865
	Day 9
	gNC	gGldc	gGldc+Gldc	gGldc+GldcG773E
1	205.537	83.7199	261.547	119.906
2	221.362	141.359	262.33	147.87
3	167.012	113.071	277.261	103.882
4	279.828	89.9926	240.745	120.534
5	201.164	100.092	259.443	158.706
6	219.781	124.931	242.96	78.5561
7	282.86	95.8216	186.247	144.977
8	181.154	66.4677	276.909	79.9908
9	231.985	83.8423	250.761	101.668
	Day 11
	gNC	gGldc	gGldc+Gldc	gGldc+GldcG773E
1	493.343	195.979	482.211	301.292
2	477.882	245.503	654.016	301.658
3	390.085	272.701	721.459	227.009
4	690.474	228.851	517.793	283.408
5	738.132	239.258	476.062	354.795
6	479.993	302.256	450.431	187.205
7	580.112	264.652	402.165	303.781
8	378.152	210.698	511.371	202.892
9	432.531	186.927	536.229	243.475
	Day 13
	gNC	gGldc	gGldc+Gldc	gGldc+GldcG773E
1	893.969	374.332	852.588	635.411
2	833.452	632.224	1229.48	630.216
3	767.524	406.164	1062.8	454.491
4	1154.08	375.436	1130.39	543.829
5	1125.02	533.05	854.099	635.447
6	787.965	540.039	995.002	354.136
7	961.314	378.808	767.555	612.167
8	828.236	307.874	1147.72	430.536
9	783.633	331.284	962.594	445.102
	Day 15
	gNC	gGldc	gGldc+Gldc	gGldc+GldcG773E
1		713.902		670.439
2		934.079		864.886
3		653.109		677.934
4		691.269		1094.56
5		947.993		594.539
6		750.144		623.278
7		579.684		940.641
8		589.902		836.152
9		559.174		879.833
	Day 17
	gNC	gGldc	gGldc+Gldc	gGldc+GldcG773E
1		1091.75		1121.84
2		1874.83		1784.91
3		1314.3		1090.14
4		1180.67		1735.75
5		1772.62		923.093
6		1089.8		940.951
7		903.38		1714.72
8		1051.59		1380.75
9		781.926		1490.98
