# Supplementary material for: Nuclear glycine decarboxylase suppresses STAT1-dependent MHC-I and promotes cancer immune evasion
Source: EMBO J. 2025 Sep 8;44(20):5712–33. doi: 10.1038/s44318-025-00557-3 (PMC12528744; doi:10.1038/s44318-025-00557-3)
Supplement: Supplementary file 4 — Source data Fig. 2 [file 44318_2025_557_MOESM4_ESM.zip › Figure 2/2C/Figure 2C.xlsx]

## Sheet: Sheet1
	CT26-EGFRex19del---Balbc Mice
	Tumor Growth (mm3)							Overall survival (Days)
	Day 5
	gNC	gGldc	gGldc+Gldc	gGldc+GldcG773E				gNC	gGldc	gGldc+Gldc	gGldc+GldcG773E
1	36.6045	5.3742	21.6707	11.9821			1	22	29	21	24
2	21.3346	1.84	42.2904	15.498			2	23	27	22	23
3	35.7186	8.0028	22.7724	9.73834			3	23	30	20	26
4	54.3271	2.772	18.872	11.9756			4	21	30	21	25
5	40.6004	3.312	29.1717	11.6182			5	21	29	21	24
6	42.8092	4.55625	34.9831	4.7334			6	22	32	23	26
7	38.007	6.64335	35.9646	11.6466			7	24	31	23	24
8	27.8982	4.5445	29.4343	8.53098			8	22	33	21	25
	Day 7
	gNC	gGldc	gGldc+Gldc	gGldc+GldcG773E
1	64.6985	11.724	70.7276	22.7122
2	52.3439	12.26	72.5282	25.8132
3	69.6832	12.5821	76.8624	21.1127
4	84.7665	8.5374	101.392	27.9813
5	103.765	14.903	59.5386	22.4192
6	67.9019	15.3653	63.7995	20.4876
7	88.7783	19.6566	59.8361	24.584
8	59.7125	19.798	81.5992	22.2006
	Day 9
	gNC	gGldc	gGldc+Gldc	gGldc+GldcG773E
1	125.645	16.3998	81.51	37.4515
2	126.696	17.0102	99.0959	59.4
3	135.512	12.7021	126.508	36.86
4	214.434	15.4302	125.405	39.2502
5	150.996	13.6182	109.218	36.7876
6	133.901	24.0537	106.995	42.6442
7	96.8678	22.8016	100.233	37.9963
8	99.5934	18.2813	128.261	43.007
	Day 11
	gNC	gGldc	gGldc+Gldc	gGldc+GldcG773E
1	263.88	30.1356	206.283	89.5425
2	159.355	22.6563	183.11	79.3776
3	176.342	15.1958	276.771	75.023
4	183.32	15.1817	182.733	82.6737
5	191.238	24.9213	222.446	85.2484
6	190.278	20.4522	199.33	105.002
7	172.759	15.345	170.37	104.111
8	189.284	16.4947	195.815	98.9289
	Day 13
	gNC	gGldc	gGldc+Gldc	gGldc+GldcG773E
1	394.022	47.8886	390.24	207.852
2	262.614	37.926	376.755	132.858
3	330.611	32.1789	362.921	147.613
4	349.585	34.9589	353.772	182.558
5	347.367	58.3433	336.739	109.972
6	369.547	50.4972	343.996	139.848
7	288.32	26.9346	281.417	188.179
8	324.571	37.0205	337.661	153.365
	Day 15
	gNC	gGldc	gGldc+Gldc	gGldc+GldcG773E
1	492.15	89.1704	602.753	377.015
2	363.596	28.2083	574.927	351.865
3	564.666	53.1368	815.554	273.698
4	501.544	55.1986	533.726	317.545
5	597.471	120.273	597.279	207.669
6	537.013	81.0281	359.903	306.588
7	309.397	24.0789	513.989	320.137
8	460.754	35.1556	558.465	308.185
	Day 17
	gNC	gGldc	gGldc+Gldc	gGldc+GldcG773E
1	872.094	138.553	842.024	438.545
2	578.446	153.286	587.217	405.626
3	659.653	93.5748	934.335	320.719
4	621.318	120.249	631.185	423.809
5	686.879	203.406	762.615	336.845
6	691.968	143.956	604.815	367.6
7	520.836	76.0866	660.465	408.436
8	688.956	69.1424	700.321	467.019
	Day 19
	gNC	gGldc	gGldc+Gldc	gGldc+GldcG773E
1	1143.21	225.98	1230.73	645.791
2	772.212	281.924	946.627	675.062
3	945.168	250.528	1261.43	442.819
4	1035.37	256.657	1067.47	460.26
5	900.1	346.431	959.936	505.251
6	1009.45	212.098	769.594	435.193
7	706.346	238.855	774.254	523.869
8	815.79	93.3212	1058.36	568.959
	Day 21
	gNC	gGldc	gGldc+Gldc	gGldc+GldcG773E
1		310.499		968.119
2		382.583		1127.19
3		336.273		754.73
4		402.939		762.24
5		563.523		659.548
6		335.638		580.651
7		415.016		686.504
8		149.423		826.623
	Day 23
	gNC	gGldc	gGldc+Gldc	gGldc+GldcG773E
1		477.563
2		757.093
3		549.141
4		457.6
5		819.684
6		463.481
7		612.331
8		288.299
	Day 25
	gNC	gGldc	gGldc+Gldc	gGldc+GldcG773E
1		698.026
2		1035.59
3		731.655
4		587.005
5		1150.19
6		646.912
7		764.352
8		328.574
