# Supplementary material for: Nuclear glycine decarboxylase suppresses STAT1-dependent MHC-I and promotes cancer immune evasion
Source: EMBO J. 2025 Sep 8;44(20):5712–33. doi: 10.1038/s44318-025-00557-3 (PMC12528744; doi:10.1038/s44318-025-00557-3)
Supplement: Supplementary file 4 — Source data Fig. 2 [file 44318_2025_557_MOESM4_ESM.zip › Figure 2/2D/Figure 2D.xlsx]

## Sheet: Sheet1
	MC38-EGFRex19del---C57bl/6j Mice
	Tumor Growth (mm3)							Overall survival (Days)
	Day 5
	gNC	gGldc	gGldc+Gldc	gGldc+GldcG773E				gNC	gGldc	gGldc+Gldc	gGldc+GldcG773E
1	11.0728	2.75266	5.71786	4.32999			1	20	35	20	22
2	5.62803	3.59268	6.4328	4.17819			2	18	32	18	22
3	3.50001	5.06697	13.8744	4.59596			3	18	29	19	22
4	5.48964	2.70069	5.62266	6.56525			4	20	25	21	21
5	9.23021	3.67321	5.27155	7.19911			5	18	29	17	23
6	5.97959	4.42531	7.61253	10.6836			6	19	34	17	24
7	12.6645	2.74921	5.68328	4.84391			7	20	27	21	23
8	3.88703	1.62088	5.87594	8.68406			8	20	31	19	21
	Day 7
	gNC	gGldc	gGldc+Gldc	gGldc+GldcG773E
1	74.0877	23.8235	74.2896	67.8971
2	69.041	31.748	113.549	62.2113
3	84.4627	21.8593	68.9268	48.838
4	51.3912	26.676	56.3343	51.5369
5	70.063	23.9949	88.1392	47.5956
6	75.953	24.2924	73.8396	56.8539
7	82.0454	17.0546	76.1613	41.5724
8	58.3464	21.56	56.4779	55.9471
	Day 9
	gNC	gGldc	gGldc+Gldc	gGldc+GldcG773E
1	133.576	20.6074	143.523	82.0037
2	114.467	33.6269	131.681	33.5763
3	158.248	22.9028	107.682	66.8531
4	149.856	46.8084	104.009	66.8793
5	102.227	23.6995	201.981	58.7027
6	115.195	14.9755	127.34	45.7395
7	114.052	35.9762	107.524	107.94
8	76.7944	29.4659	82.5384	82.3482
	Day 11
	gNC	gGldc	gGldc+Gldc	gGldc+GldcG773E
1	227.425	30.0564	230.098	136.391
2	292.384	26.6433	343.999	96.7785
3	367.806	21.5581	243.91	174.362
4	239.684	66.5751	198.218	159.81
5	339.51	45.7967	368.348	97.8751
6	325.681	24.7992	322.516	92.3853
7	283.944	60.3246	237.589	114.636
8	225.479	47.7885	246.639	162.693
	Day 13
	gNC	gGldc	gGldc+Gldc	gGldc+GldcG773E
1	275.574	16.6058	372.938	224.423
2	377.856	28.1011	455.751	188.215
3	511.939	24.7031	290.409	246.382
4	357.424	82.8751	344.961	219.08
5	479.773	69.853	606.777	236.064
6	431.683	28.5328	514.02	155.509
7	391.432	78.5859	308.245	213.921
8	312.78	14.6988	277.627	257.751
	Day 15
	gNC	gGldc	gGldc+Gldc	gGldc+GldcG773E
1	557.041	30.5672	627.179	503.994
2	669.026	35.2387	796.573	340
3	1062.66	49.4225	558.897	489.34
4	585.461	119.802	523.873	461.235
5	862.705	77.6084	1155.35	416.629
6	727.17	48.5519	926.599	253.368
7	610.501	178.479	660.806	340.794
8	518.162	6.94002	603.177	452.996
	Day 17
	gNC	gGldc	gGldc+Gldc	gGldc+GldcG773E
1	931.041	47.88	1079.65	598.44
2	1179.57	5.74695	1349.04	680.737
3	1493.51	111.323	943.77	840.633
4	1080.6	306.569	885.702	774.908
5	1541.85	110.74	1616.97	635.281
6	1148.34	37.7661	1845.32	395.278
7	1146.34	275.496	1032.74	548.202
8	919.174	36.2147	1152.31	780.348
	Day 19
	gNC	gGldc	gGldc+Gldc	gGldc+GldcG773E
1		112.916		852.762
2		55.3812		967.305
3		152.722		1093.78
4		483.504		1026.76
5		188.946		904.702
6		60.5745		596.8
7		386.329		838.479
8		59.4404		1117.15
	Day 21
	gNC	gGldc	gGldc+Gldc	gGldc+GldcG773E
1		178.679		1473.89
2		113.08		1454.82
3		278.635		1500.02
4		877.861		1681.37
5		422.643		1245.7
6		133.933		934.292
7		674.937		1294.44
8		136.806		1849.94
	Day 23
	gNC	gGldc	gGldc+Gldc	gGldc+GldcG773E
1		270.85
2		220.383
3		441.644
4		1196.68
5		632.56
6		202.698
7		895.472
8		259.032
	Day 25
	gNC	gGldc	gGldc+Gldc	gGldc+GldcG773E
1		338.156
2		410.114
3		654.386
4		1671.87
5		1071.74
6		429.915
7		1239.41
8		446.031
