# Supplementary material for: Nuclear glycine decarboxylase suppresses STAT1-dependent MHC-I and promotes cancer immune evasion
Source: EMBO J. 2025 Sep 8;44(20):5712–33. doi: 10.1038/s44318-025-00557-3 (PMC12528744; doi:10.1038/s44318-025-00557-3)
Supplement: Supplementary file 4 — Source data Fig. 2 [file 44318_2025_557_MOESM4_ESM.zip › Figure 2/2K/Figure 2K.xlsx]

## Sheet: Sheet1
	IFNg+ in CD8+ T cells (%)				GzmB+ in CD8+ T cells (%)
	gGldc	gGldc+GldcG773E			gGldc	gGldc+GldcG773E
1	16.1	12.7		1	22.2	19.5
2	17.7	7.13		2	26.5	16
3	19.8	10.1		3	29.8	18.8
4	16.4	7.23		4	26.5	15.5
5	19.1	6.96		5	40.6	15.3
6	18.3	6.15		6	29.2	14.4
