# Supplementary material for: Nuclear glycine decarboxylase suppresses STAT1-dependent MHC-I and promotes cancer immune evasion
Source: EMBO J. 2025 Sep 8;44(20):5712–33. doi: 10.1038/s44318-025-00557-3 (PMC12528744; doi:10.1038/s44318-025-00557-3)
Supplement: Supplementary file 4 — Source data Fig. 2 [file 44318_2025_557_MOESM4_ESM.zip › Figure 2/2E/Figure 2E.xlsx]

## Sheet: Sheet1
	CT26-EGFRex19del---Balbc Mice: CD8+ T depletion
	Tumor Growth (mm3)							Overall survival (Days)
	Day 5
	gNC	gGldc	gGldc+Gldc	gGldc+GldcG773E				gNC	gGldc	gGldc+Gldc	gGldc+GldcG773E
1	51.7358	23.4671	29.5404	22.8046			1	17	23	17	20
2	40.6723	22.3333	36.6706	22.2898			2	19	25	20	20
3	35.397	20.6972	36.2216	33.373			3	17	24	19	22
4	50.3039	22.495	37.6213	25.9455			4	16	21	17	22
5	41.4176	26.3472	40.7943	16.0816			5	17	22	16	24
6	30.5956	21.3141	30.9807	26.7667			6	16	23	18	21
7	42.4138	19.1112	46.1298	24.4407			7	19	20	17	22
8	39.8617	27.4982	35.1351	26.4419			8	17	20	17	20
9	36.6908	17.6345	37.4956	22.5218			9	19	22	18	22
	Day 7
	gNC	gGldc	gGldc+Gldc	gGldc+GldcG773E
1	26.117	26.9203	66.4128	40.8828
2	45.4358	33.2111	64.5454	30.1153
3	52.8572	27.8392	51.6672	27.4711
4	36.7535	35.315	68.3876	31.2221
5	81.8707	31.1905	51.7306	36.577
6	38.2112	46.7976	61.2468	36.351
7	50.4914	28.4542	43.5751	39.1443
8	48.5413	27.1607	50.0385	24.1916
9	54.9551	30.2375	50.4464	25.7919
	Day 9
	gNC	gGldc	gGldc+Gldc	gGldc+GldcG773E
1	121.66	63.6196	187.014	69.7029
2	114.041	53.3338	114.777	56.2039
3	142.393	74.8037	120.654	59.7748
4	143.869	85.7076	173.31	78.9626
5	187.479	62.9999	143.481	50.3313
6	144.145	66.0941	148.461	62.0429
7	146.241	76.0639	171.145	50.1096
8	146.503	54.3022	156.49	66.6606
9	141.942	64.586	144.696	50.8051
	Day 11
	gNC	gGldc	gGldc+Gldc	gGldc+GldcG773E
1	356.988	147.304	404.145	176.258
2	214.98	139.274	223.528	142.416
3	293.733	106.733	246.12	121.456
4	321.818	173.827	361.922	135.293
5	409.357	151.295	333.098	118.265
6	356.526	156.886	306.481	114.594
7	275.904	196.641	379.015	87.01
8	372.857	103.942	344.648	132.914
9	286.344	120.7	357.433	152.838
	Day 13
	gNC	gGldc	gGldc+Gldc	gGldc+GldcG773E
1	777.129	313.148	787.942	388.745
2	475.63	285.468	529.632	309.687
3	689.215	302.993	497.109	381.668
4	769.925	370.435	652.649	261.711
5	888.259	445.83	884.733	322.052
6	857.083	340.974	583.856	244.221
7	716.968	426.043	716.005	294.263
8	747.414	343.63	752.023	334.618
9	595.117	325.736	668.071	377.536
	Day 15
	gNC	gGldc	gGldc+Gldc	gGldc+GldcG773E
1	1165.16	433.122	1058.64	601.347
2	811.724	389.931	801.13	459.737
3	1050.93	403.834	779.002	430.64
4	1189.5	511.792	1016.04	441.637
5	1218.38	495.406	1203.51	385.695
6	1140.78	404.487	855.347	360.429
7	892.931	689.892	1019.56	401.813
8	1289.99	606.855	1067.68	521.674
9	865.353	480.933	851.047	477.273
	Day 17
	gNC	gGldc	gGldc+Gldc	gGldc+GldcG773E
1		789.5		879.603
2		697.544		771.251
3		596.568		611.895
4		881.102		857.18
5		729.754		578.678
6		691.513		696.564
7		1082.03		714.478
8		1066.82		764.507
9		798.48		676.122
	Day 19
	gNC	gGldc	gGldc+Gldc	gGldc+GldcG773E
1		1018.36		1210.2
2		886.973		1239.37
3		976.923		1033.6
4		1138.07		1106.85
5		975.917		866.47
6		960.061		1015.83
7		1448.72		1062.49
8		1573.79		1409.12
9		1170.99		1120.9
