# Supplementary material for: Nuclear glycine decarboxylase suppresses STAT1-dependent MHC-I and promotes cancer immune evasion
Source: EMBO J. 2025 Sep 8;44(20):5712–33. doi: 10.1038/s44318-025-00557-3 (PMC12528744; doi:10.1038/s44318-025-00557-3)
Supplement: Supplementary file 4 — Source data Fig. 2 [file 44318_2025_557_MOESM4_ESM.zip › Figure 2/2B/Figure 2B.xlsx]

## Sheet: Sheet1
	MC38-EGFRex19del---NCG Mice
	Tumor Growth (mm3)							Overall survival (Days)
	Day 3
	gNC	gGldc	gGldc+Gldc	gGldc+GldcG773E				gNC	gGldc	gGldc+Gldc	gGldc+GldcG773E
1	18.0685	14.8553	17.1763	13.6905			1	15	19	16	17
2	25.9543	11.1082	21.6076	10.9864			2	13	17	13	17
3	19.2814	11.9161	16.8896	15.8399			3	16	17	15	19
4	23.4284	15.1258	21.2612	15.6623			4	15	18	15	16
5	19.8611	11.4708	20.3083	13.3143			5	14	17	14	16
6	15.9233	11.1946	20.5396	14.8177			6	14	16	13	16
7	23.913	17.6371	20.012	12.6786			7	12	18	16	16
8	16.3987	12.2902	23.2369	15.085			8	14	17	14	18
	Day 5
	gNC	gGldc	gGldc+Gldc	gGldc+GldcG773E
1	121.163	80.2872	108.739	70.6216
2	138.271	58.9951	107.818	94.9472
3	92.2197	82.4002	107.756	65.1228
4	153.264	64.9468	113.121	70.1333
5	96.6367	77.8732	112.338	85.9731
6	108.297	80.5668	111.253	88.9406
7	107.301	74.5857	91.535	70.4073
8	112.019	70.7396	122.515	71.5291
	Day 7
	gNC	gGldc	gGldc+Gldc	gGldc+GldcG773E
1	301.044	139.391	229.073	132.723
2	348.768	176.419	279.008	208.147
3	200.589	166.82	228.811	121.255
4	336.661	150.272	212.314	175.748
5	301.197	150.568	255.039	151.269
6	255.366	207.1	263.871	169.859
7	301.552	170.923	225.716	151.36
8	277.421	133.929	296.661	197.129
	Day 9
	gNC	gGldc	gGldc+Gldc	gGldc+GldcG773E
1	432.553	260.33	404.914	236.474
2	520.246	168.465	487.128	258.718
3	340.64	196.627	385.873	219.442
4	415.95	181.748	395.123	232.419
5	393.251	224.965	451.905	198.671
6	406.382	269.688	433.271	296.375
7	416.198	189.588	351.991	277.874
8	378.101	207.934	379.991	228.16
	Day 11
	gNC	gGldc	gGldc+Gldc	gGldc+GldcG773E
1	763.347	463.212	717.765	414.79
2	910.196	464.974	797.338	572.658
3	679.65	520.945	771.706	356.044
4	936.461	379.17	812.666	474.634
5	850.18	535.111	922.144	454.325
6	793.085	577.85	665.975	530.069
7	935.12	415.422	847.999	454.501
8	885.858	537.539	934.072	452.719
	Day 13
	gNC	gGldc	gGldc+Gldc	gGldc+GldcG773E
1	1219.58	653.35	1188.95	577.464
2	1641.85	619.841	1608.75	728.232
3	1120.67	804.312	1442.71	483.161
4	1433.77	601.313	1489.44	644.687
5	1329.6	812.076	1468.06	676.497
6	1040.69	920.784	1529.27	674.577
7	1665.38	637.912	1271.1	578.689
8	1528.37	786.171	1172.62	610.646
	Day 15
	gNC	gGldc	gGldc+Gldc	gGldc+GldcG773E
1		1176.43		1279.19
2		972.922		1462.05
3		1314.99		1083.84
4		1056.87		1407.63
5		1057.44		1191.4
6		1547.09		1372.8
7		1138.47		1313.91
8		1260.73		902.985
