# Supplementary material for: Nuclear glycine decarboxylase suppresses STAT1-dependent MHC-I and promotes cancer immune evasion
Source: EMBO J. 2025 Sep 8;44(20):5712–33. doi: 10.1038/s44318-025-00557-3 (PMC12528744; doi:10.1038/s44318-025-00557-3)
Supplement: Supplementary file 5 — Source data Fig. 3 [file 44318_2025_557_MOESM5_ESM.zip]

Archive with 80 entries (67 files):
- Figure 3/
- __MACOSX/._Figure 3
- Figure 3/3K/
- __MACOSX/Figure 3/._3K
- Figure 3/3L/
- __MACOSX/Figure 3/._3L
- Figure 3/3E/
- __MACOSX/Figure 3/._3E
- Figure 3/3B/
- __MACOSX/Figure 3/._3B
- Figure 3/3C/
- __MACOSX/Figure 3/._3C
- Figure 3/3D/
- __MACOSX/Figure 3/._3D
- Figure 3/3J/
- __MACOSX/Figure 3/._3J
- Figure 3/.DS_Store
- __MACOSX/Figure 3/._.DS_Store
- Figure 3/3H/
- __MACOSX/Figure 3/._3H
- Figure 3/3A/
- __MACOSX/Figure 3/._3A
- Figure 3/3F/
- __MACOSX/Figure 3/._3F
- Figure 3/3G/
- __MACOSX/Figure 3/._3G
- Figure 3/3I/
- __MACOSX/Figure 3/._3I
- Figure 3/3K/Figure 3K.xlsx
- __MACOSX/Figure 3/3K/._Figure 3K.xlsx
- Figure 3/3L/Figure 3L.xlsx
- __MACOSX/Figure 3/3L/._Figure 3L.xlsx
- Figure 3/3E/Figure 3E.xlsx
- __MACOSX/Figure 3/3E/._Figure 3E.xlsx
- Figure 3/3B/Figure 3B.xlsx
- __MACOSX/Figure 3/3B/._Figure 3B.xlsx
- Figure 3/3C/Figure 3C---gGLDC--Western HLA-A.jpg
- __MACOSX/Figure 3/3C/._Figure 3C---gGLDC--Western HLA-A.jpg
- Figure 3/3C/Figure 3C---gGLDC--Western B2M.jpg
- __MACOSX/Figure 3/3C/._Figure 3C---gGLDC--Western B2M.jpg
- Figure 3/3C/Figure 3C---gNC--Western actin.jpg
- __MACOSX/Figure 3/3C/._Figure 3C---gNC--Western actin.jpg
- Figure 3/3C/Figure 3C---Relative protein level.xlsx
- __MACOSX/Figure 3/3C/._Figure 3C---Relative protein level.xlsx
- Figure 3/3C/Figure 3C---gNC--Western B2M.jpg
- __MACOSX/Figure 3/3C/._Figure 3C---gNC--Western B2M.jpg
- Figure 3/3C/Figure 3C---gNC--Western HLA-A.jpg
- __MACOSX/Figure 3/3C/._Figure 3C---gNC--Western HLA-A.jpg
- Figure 3/3C/Figure 3C---gGLDC--Western actin.jpg
- __MACOSX/Figure 3/3C/._Figure 3C---gGLDC--Western actin.jpg
- Figure 3/3D/Figure 3D.xlsx
- __MACOSX/Figure 3/3D/._Figure 3D.xlsx
- Figure 3/3J/Figure 3J.xlsx
- __MACOSX/Figure 3/3J/._Figure 3J.xlsx
- Figure 3/3H/Figure 3H.xlsx
- __MACOSX/Figure 3/3H/._Figure 3H.xlsx
- Figure 3/3A/Figure 3A---Western B2M.jpg
- __MACOSX/Figure 3/3A/._Figure 3A---Western B2M.jpg
- Figure 3/3A/Figure 3A---Western actin.jpg
- __MACOSX/Figure 3/3A/._Figure 3A---Western actin.jpg
- Figure 3/3A/Figure 3A---Western HLA-A.jpg
- __MACOSX/Figure 3/3A/._Figure 3A---Western HLA-A.jpg
- Figure 3/3A/Figure 3A---Western GLDC.jpg
- __MACOSX/Figure 3/3A/._Figure 3A---Western GLDC.jpg
- Figure 3/3F/Figure 3F.xlsx
- __MACOSX/Figure 3/3F/._Figure 3F.xlsx
- Figure 3/3G/Figure 3G.xlsx
- __MACOSX/Figure 3/3G/._Figure 3G.xlsx
- Figure 3/3I/Figure3I---western p65.jpg
- __MACOSX/Figure 3/3I/._Figure3I---western p65.jpg
- Figure 3/3I/Figure3I---western HLA-A.jpg
- __MACOSX/Figure 3/3I/._Figure3I---western HLA-A.jpg
- Figure 3/3I/Figure3I---western STAT1.jpg
- __MACOSX/Figure 3/3I/._Figure3I---western STAT1.jpg
- Figure 3/3I/Figure3I---western GLDC.jpg
- __MACOSX/Figure 3/3I/._Figure3I---western GLDC.jpg
- Figure 3/3I/Figure3I---western actin.jpg
- __MACOSX/Figure 3/3I/._Figure3I---western actin.jpg
- Figure 3/3I/Figure3I---western B2M.jpg
- __MACOSX/Figure 3/3I/._Figure3I---western B2M.jpg
