# Supplementary material for: Nuclear glycine decarboxylase suppresses STAT1-dependent MHC-I and promotes cancer immune evasion
Source: EMBO J. 2025 Sep 8;44(20):5712–33. doi: 10.1038/s44318-025-00557-3 (PMC12528744; doi:10.1038/s44318-025-00557-3)
Supplement: Supplementary file 5 — Source data Fig. 3 [file 44318_2025_557_MOESM5_ESM.zip › Figure 3/3K/Figure 3K.xlsx]

## Sheet: Sheet1
		A549
		IRF1 occupancy (% of input)
		IgG		ChIP-aSTAT1
		gNC	gGLDC	gNC	gGLDC
	1	0.14705	0.106026	0.432624	1.29456
	2	0.290942	0.254086	0.407865	1.72687
	3	0.251937	0.233812	0.59944	1.59744
