# Supplementary material for: Nuclear glycine decarboxylase suppresses STAT1-dependent MHC-I and promotes cancer immune evasion
Source: EMBO J. 2025 Sep 8;44(20):5712–33. doi: 10.1038/s44318-025-00557-3 (PMC12528744; doi:10.1038/s44318-025-00557-3)
Supplement: Supplementary file 5 — Source data Fig. 3 [file 44318_2025_557_MOESM5_ESM.zip › Figure 3/3L/Figure 3L.xlsx]

## Sheet: Sheet1
		B16-OVA-EGFRex19del
		IRF1 occupancy (% of input)
		IgG		ChIP-aSTAT1
		IFNg		Con		IFNg
		gNC	gGLDC	gNC	gGLDC	gNC	gGLDC
	1	0.0904353	0.0850091	0.111136	0.122827	1.58907	4.2138
	2	0.0701878	0.102351	0.125945	0.101005	1.3408	3.78498
	3	0.090886	0.0840148	0.160311	0.0999115	1.72581	3.27078
