# Supplementary material for: Nuclear glycine decarboxylase suppresses STAT1-dependent MHC-I and promotes cancer immune evasion
Source: EMBO J. 2025 Sep 8;44(20):5712–33. doi: 10.1038/s44318-025-00557-3 (PMC12528744; doi:10.1038/s44318-025-00557-3)
Supplement: Supplementary file 5 — Source data Fig. 3 [file 44318_2025_557_MOESM5_ESM.zip › Figure 3/3E/Figure 3E.xlsx]

## Sheet: 0
		B16-OVA-EGFRex19del
	Gene		Expression
	H2-K1	gNC	0.92939	1.0951	0.975509
		gGldc	4.86315	5.12148	4.90944
	H2-D1	gNC	0.939153	1.05537	1.00548
		gGldc	2.05994	2.33886	2.19362
	B2m	gNC	0.882923	1.0528	1.06427
		gGldc	1.90789	1.96301	1.8977
	Tap1	gNC	0.937582	1.17743	0.884987
		gGldc	4.41331	4.46388	3.82699
	Tapbp	gNC	1.04365	1.09507	0.861283
		gGldc	1.46776	1.43713	1.62375
	Erap1	gNC	1.02634	1.04828	0.925381
		gGldc	1.61618	1.56114	1.57535
