# Supplementary material for: Nuclear glycine decarboxylase suppresses STAT1-dependent MHC-I and promotes cancer immune evasion
Source: EMBO J. 2025 Sep 8;44(20):5712–33. doi: 10.1038/s44318-025-00557-3 (PMC12528744; doi:10.1038/s44318-025-00557-3)
Supplement: Supplementary file 5 — Source data Fig. 3 [file 44318_2025_557_MOESM5_ESM.zip › Figure 3/3B/Figure 3B.xlsx]

## Sheet: Sheet1
	Remaining surface B2M
	gNC at 4 °C
Time	0	15	30	45	60	min
	0.979992	1.00615	1.03837	0.985805	0.967102
	1.00805	0.991744	1.02068	1.01474	0.981634
	1.01196	1.01816	0.994019	0.986563	0.950674
	gGLDC at 4 °C
Time	0	15	30	45	60	min
	1.03285	1.01693	0.931645	1.00483	0.969474
	1.02131	0.937076	0.976385	0.904061	0.952689
	0.945839	0.989777	0.882524	0.909121	0.897334
	gNC at 37 °C
Time	0	15	30	45	60	min
	1.03216	0.890252	0.580028	0.435115	0.30259
	0.992992	0.857214	0.549869	0.405706	0.288074
	0.974847	0.836316	0.560506	0.40483	0.281692
	gGLDC at 37 °C
Time	0	15	30	45	60	min
	1.03461	0.945043	0.545498	0.412055	0.279337
	0.991277	0.878201	0.468382	0.417736	0.292391
	0.974113	0.868229	0.452306	0.365398	0.296138
