# Supplementary material for: Nuclear glycine decarboxylase suppresses STAT1-dependent MHC-I and promotes cancer immune evasion
Source: EMBO J. 2025 Sep 8;44(20):5712–33. doi: 10.1038/s44318-025-00557-3 (PMC12528744; doi:10.1038/s44318-025-00557-3)
Supplement: Supplementary file 5 — Source data Fig. 3 [file 44318_2025_557_MOESM5_ESM.zip › Figure 3/3C/Figure 3C---Relative protein level.xlsx]

## Sheet: Sheet1
		HLA-A								B2M
	CHX (h)	0	3	6	9	12			CHX (h)	0	3	6	9	12
	gNC	1	1.01928	0.865735	0.624836	0.415703			gNC	1	1.00608	0.862247	0.658245	0.251298
		1	1.01104	0.787353	0.52994	0.374304				1	1.00175	0.763549	0.601937	0.152031
		1	1.02945	0.872507	0.614016	0.457635				1	0.987728	0.853385	0.753603	0.357688
	gGLDC	1	0.964893	0.908638	0.528872	0.412913			gGLDC	1	0.91945	0.873754	0.586839	0.184159
		1	0.969913	0.848035	0.434954	0.361627				1	0.930207	0.792662	0.531289	0.123297
		1	0.957547	0.893135	0.540363	0.425204				1	0.97556	0.964803	0.668364	0.274898
