# Supplementary material for: Nuclear glycine decarboxylase suppresses STAT1-dependent MHC-I and promotes cancer immune evasion
Source: EMBO J. 2025 Sep 8;44(20):5712–33. doi: 10.1038/s44318-025-00557-3 (PMC12528744; doi:10.1038/s44318-025-00557-3)
Supplement: Supplementary file 5 — Source data Fig. 3 [file 44318_2025_557_MOESM5_ESM.zip › Figure 3/3D/Figure 3D.xlsx]

## Sheet: 0
		A549
	Gene		Expression
	HLA-A	gNC	1.02826	0.888602	1.08314
		gGLDC	5.52383	5.37223	8.13501
	HLA-B	gNC	1.04786	0.907245	1.0449
		gGLDC	2.89315	2.54387	2.92424
	HLA-C	gNC	1.02544	0.907111	1.06745
		gGLDC	2.62943	2.41771	2.66519
	B2M	gNC	0.947533	0.925881	1.12659
		gGLDC	2.2371	2.00307	2.25068
	TAP1	gNC	0.716945	1.57744	0.705619
		gGLDC	5.88491	3.80174	6.28958
	TAP2	gNC	0.965861	0.924135	1.11
		gGLDC	4.70247	4.23529	4.9332
	TAPBP	gNC	0.954337	0.965489	1.08017
		gGLDC	3.3139	2.82923	2.79502
	ERAP1	gNC	0.956181	0.923703	1.12012
		gGLDC	1.81926	1.6537	1.81416
	ERAP2	gNC	0.975275	0.938598	1.08613
		gGLDC	1.20394	1.25486	1.33814
	PSMB9	gNC	1.01287	0.916318	1.07081
		gGLDC	11.1488	9.72062	12.4924
	PSMB10	gNC	1.074	0.87344	1.05256
		gGLDC	1.56744	1.38612	1.6124
