# Supplementary material for: Nuclear glycine decarboxylase suppresses STAT1-dependent MHC-I and promotes cancer immune evasion
Source: EMBO J. 2025 Sep 8;44(20):5712–33. doi: 10.1038/s44318-025-00557-3 (PMC12528744; doi:10.1038/s44318-025-00557-3)
Supplement: Supplementary file 5 — Source data Fig. 3 [file 44318_2025_557_MOESM5_ESM.zip › Figure 3/3J/Figure 3J.xlsx]

## Sheet: 0
		A549
	Gene		Expression
	HLA-A	gNC	0.987477	1.04839	0.964137
		gGLDC	8.55175	9.07016	8.72017
		gSTAT1	1.08145	0.968335	0.919942
		gGLDC+gSTAT1	0.895043	0.86266	0.862272
	HLA-B	gNC	0.98581	0.944305	1.06988
		gGLDC	4.32867	4.31195	5.01416
		gSTAT1	0.967967	0.979244	1.10718
		gGLDC+gSTAT1	0.939519	0.975356	0.99773
	HLA-C	gNC	0.945462	0.96063	1.09391
		gGLDC	3.79483	4.09758	4.4198
		gSTAT1	0.645103	0.627536	0.642643
		gGLDC+gSTAT1	0.570437	0.576756	0.611699
	B2M	gNC	1.07011	1.01287	0.91702
		gGLDC	2.52303	2.09211	1.91007
		gSTAT1	1.17016	1.00333	0.873404
		gGLDC+gSTAT1	1.05712	1.03619	0.877772
	IRF1	gNC	1.22802	0.783789	0.988187
		gGLDC	3.07054	4.18319	4.59492
		gSTAT1	1.07676	0.783249	0.748292
		gGLDC+gSTAT1	0.725452	0.938083	0.840282
	NLRC5	gNC	0.924139	0.971559	1.1043
		gGLDC	2.045	2.29201	2.66672
		gSTAT1	0.847386	0.845408	0.912915
		gGLDC+gSTAT1	0.903505	0.883895	0.998889
