# Supplementary material for: Nuclear glycine decarboxylase suppresses STAT1-dependent MHC-I and promotes cancer immune evasion
Source: EMBO J. 2025 Sep 8;44(20):5712–33. doi: 10.1038/s44318-025-00557-3 (PMC12528744; doi:10.1038/s44318-025-00557-3)
Supplement: Supplementary file 5 — Source data Fig. 3 [file 44318_2025_557_MOESM5_ESM.zip › Figure 3/3H/Figure 3H.xlsx]

## Sheet: 0
		B16-OVA-EGFRex19del
	Gene		Expression
	Irf1	gNC	0.963813	1.04772	0.988468
		gGldc	2.5004	2.75476	2.47961
	Nlrc5	gNC	0.921238	1.07197	1.0068
		gGldc	1.18595	1.29106	1.28534
