# Supplementary material for: Nuclear glycine decarboxylase suppresses STAT1-dependent MHC-I and promotes cancer immune evasion
Source: EMBO J. 2025 Sep 8;44(20):5712–33. doi: 10.1038/s44318-025-00557-3 (PMC12528744; doi:10.1038/s44318-025-00557-3)
Supplement: Supplementary file 5 — Source data Fig. 3 [file 44318_2025_557_MOESM5_ESM.zip › Figure 3/3F/Figure 3F.xlsx]

## Sheet: 0
		A549
	Reporter		Rel.Luc. Act
	GAS	gNC	1.0231	0.918364	1.05854
		gGLDC	6.07524	6.99895	6.41286
	NF-kB	gNC	1.08564	0.992071	0.922294
		gGLDC	0.924881	1.04257	0.98556
