# Supplementary material for: Nuclear glycine decarboxylase suppresses STAT1-dependent MHC-I and promotes cancer immune evasion
Source: EMBO J. 2025 Sep 8;44(20):5712–33. doi: 10.1038/s44318-025-00557-3 (PMC12528744; doi:10.1038/s44318-025-00557-3)
Supplement: Supplementary file 5 — Source data Fig. 3 [file 44318_2025_557_MOESM5_ESM.zip › Figure 3/3G/Figure 3G.xlsx]

## Sheet: 0
		A549
	Gene		Expression
	IRF1	gNC	1.0024	0.842009	1.15559
		gGLDC	3.60091	3.33695	3.88427
	NLRC5	gNC	1.00285	1.06084	0.936315
		gGLDC	2.53888	2.56574	2.86813
