# Supplementary material for: Nuclear glycine decarboxylase suppresses STAT1-dependent MHC-I and promotes cancer immune evasion
Source: EMBO J. 2025 Sep 8;44(20):5712–33. doi: 10.1038/s44318-025-00557-3 (PMC12528744; doi:10.1038/s44318-025-00557-3)
Supplement: Supplementary file 6 — Source data Fig. 4 [file 44318_2025_557_MOESM6_ESM.zip]

Archive with 162 entries (148 files):
- Figure 4/
- __MACOSX/._Figure 4
- Figure 4/.DS_Store
- __MACOSX/Figure 4/._.DS_Store
- Figure 4/4E/
- __MACOSX/Figure 4/._4E
- Figure 4/4B/
- __MACOSX/Figure 4/._4B
- Figure 4/4K/
- __MACOSX/Figure 4/._4K
- Figure 4/4L/
- __MACOSX/Figure 4/._4L
- Figure 4/4M/
- __MACOSX/Figure 4/._4M
- Figure 4/4J/
- __MACOSX/Figure 4/._4J
- Figure 4/4C/
- __MACOSX/Figure 4/._4C
- Figure 4/4D/
- __MACOSX/Figure 4/._4D
- Figure 4/4A/
- __MACOSX/Figure 4/._4A
- Figure 4/4F/
- __MACOSX/Figure 4/._4F
- Figure 4/4H/
- __MACOSX/Figure 4/._4H
- Figure 4/4I/
- __MACOSX/Figure 4/._4I
- Figure 4/4G/
- __MACOSX/Figure 4/._4G
- Figure 4/4E/Figure 4E---IP-p-Tyr.jpg
- __MACOSX/Figure 4/4E/._Figure 4E---IP-p-Tyr.jpg
- Figure 4/4E/Figure 4E---IP-pGLDCY993.jpg
- __MACOSX/Figure 4/4E/._Figure 4E---IP-pGLDCY993.jpg
- Figure 4/4E/Figure 4E---IP-GLDC.jpg
- __MACOSX/Figure 4/4E/._Figure 4E---IP-GLDC.jpg
- Figure 4/4E/Figure 4E---Lysate-GLDC.jpg
- __MACOSX/Figure 4/4E/._Figure 4E---Lysate-GLDC.jpg
- Figure 4/4E/Figure 4E---IP-pGLDCY1008.jpg
- __MACOSX/Figure 4/4E/._Figure 4E---IP-pGLDCY1008.jpg
- Figure 4/4E/Figure 4E---Lysate-actin.jpg
- __MACOSX/Figure 4/4E/._Figure 4E---Lysate-actin.jpg
- Figure 4/4B/Figure 4B---A549-GLDC-SE.jpg
- __MACOSX/Figure 4/4B/._Figure 4B---A549-GLDC-SE.jpg
- Figure 4/4B/Figure 4B---H1299-tubulin.jpg
- __MACOSX/Figure 4/4B/._Figure 4B---H1299-tubulin.jpg
- Figure 4/4B/Figure 4B---A549-GLDC-LE.jpg
- __MACOSX/Figure 4/4B/._Figure 4B---A549-GLDC-LE.jpg
- Figure 4/4B/Figure 4B---A549-Lamin B1.jpg
- __MACOSX/Figure 4/4B/._Figure 4B---A549-Lamin B1.jpg
- Figure 4/4B/Figure 4B---H1299-GLDC-SE.jpg
- __MACOSX/Figure 4/4B/._Figure 4B---H1299-GLDC-SE.jpg
- Figure 4/4B/Figure 4B---A549-tubulin.jpg
- __MACOSX/Figure 4/4B/._Figure 4B---A549-tubulin.jpg
- Figure 4/4B/Figure 4B---H1299-GLDC-LE.jpg
- __MACOSX/Figure 4/4B/._Figure 4B---H1299-GLDC-LE.jpg
- Figure 4/4B/Figure 4B---H1299-Lamin B1.jpg
- __MACOSX/Figure 4/4B/._Figure 4B---H1299-Lamin B1.jpg
- Figure 4/4K/Figure 4K---WCL-GLDC.jpg
- __MACOSX/Figure 4/4K/._Figure 4K---WCL-GLDC.jpg
- Figure 4/4K/Figure 4K---Nuclear-GLDC.jpg
- __MACOSX/Figure 4/4K/._Figure 4K---Nuclear-GLDC.jpg
- Figure 4/4K/Figure 4K---WCL-Ran.jpg
- __MACOSX/Figure 4/4K/._Figure 4K---WCL-Ran.jpg
- Figure 4/4K/Figure 4K---Nuclear-Lamin B1.jpg
- __MACOSX/Figure 4/4K/._Figure 4K---Nuclear-Lamin B1.jpg
- Figure 4/4K/Figure 4K---WCL-actin.jpg
- __MACOSX/Figure 4/4K/._Figure 4K---WCL-actin.jpg
- Figure 4/4K/Figure 4K---Nuclear-tubulin.jpg
- __MACOSX/Figure 4/4K/._Figure 4K---Nuclear-tubulin.jpg
- Figure 4/4L/Figure 4L---WT-Flag-DAPI-Merge.jpg
- __MACOSX/Figure 4/4L/._Figure 4L---WT-Flag-DAPI-Merge.jpg
- Figure 4/4L/Figure 4L---Y993-1008F-Flag.jpg
- __MACOSX/Figure 4/4L/._Figure 4L---Y993-1008F-Flag.jpg
- Figure 4/4L/Figure 4L---WT-Flag.jpg
- __MACOSX/Figure 4/4L/._Figure 4L---WT-Flag.jpg
- Figure 4/4L/Figure 4L---Y993-1008F-Flag-DAPI-Merge.jpg
- __MACOSX/Figure 4/4L/._Figure 4L---Y993-1008F-Flag-DAPI-Merge.jpg
- Figure 4/4L/Figure 4L---L998A-V999A-DAPI.jpg
- __MACOSX/Figure 4/4L/._Figure 4L---L998A-V999A-DAPI.jpg
- Figure 4/4L/Figure 4L---L998A-V999A-Flag.jpg
- __MACOSX/Figure 4/4L/._Figure 4L---L998A-V999A-Flag.jpg
- Figure 4/4L/Figure 4L---L998A-V999A-Flag-DAPI-Merge.jpg
- __MACOSX/Figure 4/4L/._Figure 4L---L998A-V999A-Flag-DAPI-Merge.jpg
- Figure 4/4L/Figure 4L---WT-DAPI.jpg
- __MACOSX/Figure 4/4L/._Figure 4L---WT-DAPI.jpg
- Figure 4/4L/Figure 4L---Y993-1008F-DAPI.jpg
- __MACOSX/Figure 4/4L/._Figure 4L---Y993-1008F-DAPI.jpg
- Figure 4/4M/Figure 4M.xlsx
- __MACOSX/Figure 4/4M/._Figure 4M.xlsx
- Figure 4/4J/Figure 4J---Lysate-actin.jpg
- __MACOSX/Figure 4/4J/._Figure 4J---Lysate-actin.jpg
- Figure 4/4J/Figure 4J---IP-Ran.jpg
- __MACOSX/Figure 4/4J/._Figure 4J---IP-Ran.jpg
- Figure 4/4J/Figure 4J---Lysate-GLDC.jpg
- __MACOSX/Figure 4/4J/._Figure 4J---Lysate-GLDC.jpg
- Figure 4/4J/Figure 4J---Lysate-Ran.jpg
- __MACOSX/Figure 4/4J/._Figure 4J---Lysate-Ran.jpg
- Figure 4/4C/Figure 3C---GLDC.jpg
- __MACOSX/Figure 4/4C/._Figure 3C---GLDC.jpg
- Figure 4/4C/Figure 3C---tubulin.jpg
- __MACOSX/Figure 4/4C/._Figure 3C---tubulin.jpg
- Figure 4/4C/Figure 3C---Lamin B1.jpg
- __MACOSX/Figure 4/4C/._Figure 3C---Lamin B1.jpg
- Figure 4/4D/Figure 4D---IP-p-Tyr.jpg
- __MACOSX/Figure 4/4D/._Figure 4D---IP-p-Tyr.jpg
- Figure 4/4D/Figure 4D---IP-p-Ser-Thr.jpg
- __MACOSX/Figure 4/4D/._Figure 4D---IP-p-Ser-Thr.jpg
- Figure 4/4D/Figure 4D---Lysate-actin.jpg
- __MACOSX/Figure 4/4D/._Figure 4D---Lysate-actin.jpg
- Figure 4/4D/Figure 4D---IP-GLDC.jpg
- __MACOSX/Figure 4/4D/._Figure 4D---IP-GLDC.jpg
- Figure 4/4D/Figure 4D---Lysate-GLDC.jpg
- __MACOSX/Figure 4/4D/._Figure 4D---Lysate-GLDC.jpg
- Figure 4/4A/Figure 4A---EGF--DAPI.jpg
- __MACOSX/Figure 4/4A/._Figure 4A---EGF--DAPI.jpg
- Figure 4/4A/Figure 4A---EGF--GLDC-DAPI-Merge.jpg
- __MACOSX/Figure 4/4A/._Figure 4A---EGF--GLDC-DAPI-Merge.jpg
- Figure 4/4A/Figure 4A---Mock--GLDC.jpg
- __MACOSX/Figure 4/4A/._Figure 4A---Mock--GLDC.jpg
- Figure 4/4A/Figure 4A---Mock--GLDC-DAPI-Merge.jpg
- __MACOSX/Figure 4/4A/._Figure 4A---Mock--GLDC-DAPI-Merge.jpg
- Figure 4/4A/Figure 4A---Mock--DAPI.jpg
- __MACOSX/Figure 4/4A/._Figure 4A---Mock--DAPI.jpg
- Figure 4/4A/Figure 4A---EGF--GLDC.jpg
- __MACOSX/Figure 4/4A/._Figure 4A---EGF--GLDC.jpg
- Figure 4/4F/Figure 4F---pGLDCY1008.jpg
- __MACOSX/Figure 4/4F/._Figure 4F---pGLDCY1008.jpg
- Figure 4/4F/Figure 4F---SRC.jpg
- __MACOSX/Figure 4/4F/._Figure 4F---SRC.jpg
- Figure 4/4F/Figure 4F---Flag.jpg
- __MACOSX/Figure 4/4F/._Figure 4F---Flag.jpg
- Figure 4/4F/Figure 4F---pGLDCY993.jpg
- __MACOSX/Figure 4/4F/._Figure 4F---pGLDCY993.jpg
- Figure 4/4H/Figure 4H---tubulin.jpg
- __MACOSX/Figure 4/4H/._Figure 4H---tubulin.jpg
- Figure 4/4H/Figure 4H---GLDC.jpg
- __MACOSX/Figure 4/4H/._Figure 4H---GLDC.jpg
- Figure 4/4H/Figure 4H---Lamin B1.jpg
- __MACOSX/Figure 4/4H/._Figure 4H---Lamin B1.jpg
- Figure 4/4I/Figure 4I---Lysate-Flag.jpg
- __MACOSX/Figure 4/4I/._Figure 4I---Lysate-Flag.jpg
- Figure 4/4I/Figure 4I---IP-Flag.jpg
- __MACOSX/Figure 4/4I/._Figure 4I---IP-Flag.jpg
- Figure 4/4I/Figure 4I---Lysate-HA.jpg
- __MACOSX/Figure 4/4I/._Figure 4I---Lysate-HA.jpg
- Figure 4/4I/Figure 4I---IP-HA.jpg
- __MACOSX/Figure 4/4I/._Figure 4I---IP-HA.jpg
- Figure 4/4G/Figure 4G---Lysate-actin.jpg
- __MACOSX/Figure 4/4G/._Figure 4G---Lysate-actin.jpg
- Figure 4/4G/Figure 4G---Lysate-SRC.jpg
- __MACOSX/Figure 4/4G/._Figure 4G---Lysate-SRC.jpg
- Figure 4/4G/Figure 4G---IP-GLDC.jpg
- __MACOSX/Figure 4/4G/._Figure 4G---IP-GLDC.jpg
- Figure 4/4G/Figure 4G---IP-pGLDCY993.jpg
- __MACOSX/Figure 4/4G/._Figure 4G---IP-pGLDCY993.jpg
- Figure 4/4G/Figure 4G---Lysate-GLDC.jpg
- __MACOSX/Figure 4/4G/._Figure 4G---Lysate-GLDC.jpg
- Figure 4/4G/Figure 4G---Lysate-pSRCY419.jpg
- __MACOSX/Figure 4/4G/._Figure 4G---Lysate-pSRCY419.jpg
- Figure 4/4G/Figure 4G---IP-pGLDCY1008.jpg
- __MACOSX/Figure 4/4G/._Figure 4G---IP-pGLDCY1008.jpg
