# Supplementary material for: Nuclear glycine decarboxylase suppresses STAT1-dependent MHC-I and promotes cancer immune evasion
Source: EMBO J. 2025 Sep 8;44(20):5712–33. doi: 10.1038/s44318-025-00557-3 (PMC12528744; doi:10.1038/s44318-025-00557-3)
Supplement: Supplementary file 6 — Source data Fig. 4 [file 44318_2025_557_MOESM6_ESM.zip › Figure 4/4M/Figure 4M.xlsx]

## Sheet: Sheet1
A549		Rel. HLA-ABC MFI
		gNC	gGldc	gGldc+Gldc	gGldc+GldcY993F/Y1008F	gGldc+GldcL998A/V999A
	1	1.06436	2.61565	1.13013	2.40084	2.64823
	2	0.897224	2.63254	1.11504	2.47747	2.57763
	3	1.03842	2.46782	1.05109	2.59694	2.47265
		Rel. B2M MFI
		gNC	gGldc	gGldc+Gldc	gGldc+GldcY993F/Y1008F	gGldc+GldcL998A/V999A
	1	1.05615	2.84952	1.1808	2.78439	2.46322
	2	0.939921	2.53678	1.15272	2.73835	2.77597
	3	1.00393	2.44582	1.01909	2.47838	2.52162
