# Supplementary material for: Nuclear glycine decarboxylase suppresses STAT1-dependent MHC-I and promotes cancer immune evasion
Source: EMBO J. 2025 Sep 8;44(20):5712–33. doi: 10.1038/s44318-025-00557-3 (PMC12528744; doi:10.1038/s44318-025-00557-3)
Supplement: Supplementary file 7 — Source data Fig. 5 [file 44318_2025_557_MOESM7_ESM.zip]

Archive with 100 entries (83 files):
- Figure 5/
- __MACOSX/._Figure 5
- Figure 5/5I/
- __MACOSX/Figure 5/._5I
- Figure 5/5N/
- __MACOSX/Figure 5/._5N
- Figure 5/5G/
- __MACOSX/Figure 5/._5G
- Figure 5/5A/
- __MACOSX/Figure 5/._5A
- Figure 5/5F/
- __MACOSX/Figure 5/._5F
- Figure 5/5O/
- __MACOSX/Figure 5/._5O
- Figure 5/5H/
- __MACOSX/Figure 5/._5H
- Figure 5/.DS_Store
- __MACOSX/Figure 5/._.DS_Store
- Figure 5/5M/
- __MACOSX/Figure 5/._5M
- Figure 5/5J/
- __MACOSX/Figure 5/._5J
- Figure 5/5C/
- __MACOSX/Figure 5/._5C
- Figure 5/5D/
- __MACOSX/Figure 5/._5D
- Figure 5/5E/
- __MACOSX/Figure 5/._5E
- Figure 5/5B/
- __MACOSX/Figure 5/._5B
- Figure 5/5K/
- __MACOSX/Figure 5/._5K
- Figure 5/5L/
- __MACOSX/Figure 5/._5L
- Figure 5/5P/
- __MACOSX/Figure 5/._5P
- Figure 5/5I/Figure 5I---Lysate-Sactin.jpg
- __MACOSX/Figure 5/5I/._Figure 5I---Lysate-Sactin.jpg
- Figure 5/5I/Figure 5I---Lysate-SMARCE1.jpg
- __MACOSX/Figure 5/5I/._Figure 5I---Lysate-SMARCE1.jpg
- Figure 5/5I/Figure 5I---IP-STAT1.jpg
- __MACOSX/Figure 5/5I/._Figure 5I---IP-STAT1.jpg
- Figure 5/5I/Figure 5I---Lysate-STAT1.jpg
- __MACOSX/Figure 5/5I/._Figure 5I---Lysate-STAT1.jpg
- Figure 5/5I/Figure 5I---Lysate-GLDC.jpg
- __MACOSX/Figure 5/5I/._Figure 5I---Lysate-GLDC.jpg
- Figure 5/5N/Figure 5N.xlsx
- __MACOSX/Figure 5/5N/._Figure 5N.xlsx
- Figure 5/5G/Figure 5G.xlsx
- __MACOSX/Figure 5/5G/._Figure 5G.xlsx
- Figure 5/5A/Figure 5A---Lysate-GLDC.jpg
- __MACOSX/Figure 5/5A/._Figure 5A---Lysate-GLDC.jpg
- Figure 5/5A/Figure 5A---Lysate-tubulin.jpg
- __MACOSX/Figure 5/5A/._Figure 5A---Lysate-tubulin.jpg
- Figure 5/5A/Figure 5A---IP-GLDC.jpg
- __MACOSX/Figure 5/5A/._Figure 5A---IP-GLDC.jpg
- Figure 5/5A/Figure 5A---Lysate-Lamin B1.jpg
- __MACOSX/Figure 5/5A/._Figure 5A---Lysate-Lamin B1.jpg
- Figure 5/5A/Figure 5A---Lysate-SMARCE1.jpg
- __MACOSX/Figure 5/5A/._Figure 5A---Lysate-SMARCE1.jpg
- Figure 5/5F/Figure 5F.xlsx
- __MACOSX/Figure 5/5F/._Figure 5F.xlsx
- Figure 5/5O/Figure 5O.xlsx
- __MACOSX/Figure 5/5O/._Figure 5O.xlsx
- Figure 5/5H/Figure 5H---Lysate-SMARCE1.jpg
- __MACOSX/Figure 5/5H/._Figure 5H---Lysate-SMARCE1.jpg
- Figure 5/5H/Figure 5H---IP-STAT1.jpg
- __MACOSX/Figure 5/5H/._Figure 5H---IP-STAT1.jpg
- Figure 5/5H/Figure 5H---Lysate-STAT1.jpg
- __MACOSX/Figure 5/5H/._Figure 5H---Lysate-STAT1.jpg
- Figure 5/5H/Figure 5H---Lysate-actin.jpg
- __MACOSX/Figure 5/5H/._Figure 5H---Lysate-actin.jpg
- Figure 5/5H/Figure 5H---Lysate-GLDC.jpg
- __MACOSX/Figure 5/5H/._Figure 5H---Lysate-GLDC.jpg
- Figure 5/5M/Figure 5M.xlsx
- __MACOSX/Figure 5/5M/._Figure 5M.xlsx
- Figure 5/5J/Figure 5J---Lysate-actin.jpg
- __MACOSX/Figure 5/5J/._Figure 5J---Lysate-actin.jpg
- Figure 5/5J/Figure 5J---IP-STAT1.jpg
- __MACOSX/Figure 5/5J/._Figure 5J---IP-STAT1.jpg
- Figure 5/5J/Figure 5J---Lysate-STAT1.jpg
- __MACOSX/Figure 5/5J/._Figure 5J---Lysate-STAT1.jpg
- Figure 5/5J/Figure 5J---Lysate-SMARCE1.jpg
- __MACOSX/Figure 5/5J/._Figure 5J---Lysate-SMARCE1.jpg
- Figure 5/5J/Figure 5J---Lysate-GLDC.jpg
- __MACOSX/Figure 5/5J/._Figure 5J---Lysate-GLDC.jpg
- Figure 5/5C/Figure 5C.xlsx
- __MACOSX/Figure 5/5C/._Figure 5C.xlsx
- Figure 5/5D/Figure 5D.xlsx
- __MACOSX/Figure 5/5D/._Figure 5D.xlsx
- Figure 5/5E/Figure 5E.xlsx
- __MACOSX/Figure 5/5E/._Figure 5E.xlsx
- Figure 5/5B/Figure 5B.xlsx
- __MACOSX/Figure 5/5B/._Figure 5B.xlsx
- Figure 5/5K/Figure 5K.xlsx
- __MACOSX/Figure 5/5K/._Figure 5K.xlsx
- Figure 5/5L/Figure 5L.xlsx
- __MACOSX/Figure 5/5L/._Figure 5L.xlsx
- Figure 5/5P/Figure 5P.xlsx
- __MACOSX/Figure 5/5P/._Figure 5P.xlsx
