# Supplementary material for: Nuclear glycine decarboxylase suppresses STAT1-dependent MHC-I and promotes cancer immune evasion
Source: EMBO J. 2025 Sep 8;44(20):5712–33. doi: 10.1038/s44318-025-00557-3 (PMC12528744; doi:10.1038/s44318-025-00557-3)
Supplement: Supplementary file 7 — Source data Fig. 5 [file 44318_2025_557_MOESM7_ESM.zip › Figure 5/5N/Figure 5N.xlsx]

## Sheet: Sheet1
		A549
		IRF1 occupancy (% of input)
		IgG				ChIP-aSMARCE1
		gNC	gGLDC	gSTAT1	gGLDC+gSTAT1	gNC	gGLDC	gSTAT1	gGLDC+gSTAT1
	1	0.131679	0.229896	0.0755548	0.0507086	0.245492	0.986644	0.187988	0.0321968
	2	0.0891017	0.10156	0.196074	0.0951439	0.0773416	1.30967	0.161093	0.113652
	3	0.146894	0.149823	0.0915693	0.152797	0.146987	1.50869	0.175672	0.0483916
