# Supplementary material for: Nuclear glycine decarboxylase suppresses STAT1-dependent MHC-I and promotes cancer immune evasion
Source: EMBO J. 2025 Sep 8;44(20):5712–33. doi: 10.1038/s44318-025-00557-3 (PMC12528744; doi:10.1038/s44318-025-00557-3)
Supplement: Supplementary file 7 — Source data Fig. 5 [file 44318_2025_557_MOESM7_ESM.zip › Figure 5/5G/Figure 5G.xlsx]

## Sheet: Sheet1
A549		Rel. HLA-ABC MFI
		gNC	gCE1	gCE1+CE1	gCE1+CE1Y170F
	1	0.981951	1.61073	1.0239	2.83707
	2	0.993171	1.55951	1.05902	2.9278
	3	1.02488	1.45659	1.01951	2.94488
		Rel. B2M MFI
		gNC	gCE1	gCE1+CE1	gCE1+CE1Y170F
	1	1.01824	1.69009	1.07778	3.07523
	2	0.96795	1.64825	1.01663	3.0519
	3	1.01381	1.64463	0.997318	2.87488
