# Supplementary material for: Nuclear glycine decarboxylase suppresses STAT1-dependent MHC-I and promotes cancer immune evasion
Source: EMBO J. 2025 Sep 8;44(20):5712–33. doi: 10.1038/s44318-025-00557-3 (PMC12528744; doi:10.1038/s44318-025-00557-3)
Supplement: Supplementary file 7 — Source data Fig. 5 [file 44318_2025_557_MOESM7_ESM.zip › Figure 5/5F/Figure 5F.xlsx]

## Sheet: 0
		A549
	Gene		Expression
	IRF1	gNC	0.967664	0.926795	1.10554
		gCE1	1.66879	1.47988	1.70926
		gCE1+CE1	1.0306	1.00951	0.965187
		gCE1+CE1Y170F	7.75449	6.43387	7.13252
	NLRC5	gNC	0.987142	0.911271	1.10159
		gCE1	1.39468	1.43345	1.62203
		gCE1+CE1	0.950473	0.971376	0.902479
		gCE1+CE1Y170F	3.08533	3.1723	3.85239
