# Supplementary material for: Nuclear glycine decarboxylase suppresses STAT1-dependent MHC-I and promotes cancer immune evasion
Source: EMBO J. 2025 Sep 8;44(20):5712–33. doi: 10.1038/s44318-025-00557-3 (PMC12528744; doi:10.1038/s44318-025-00557-3)
Supplement: Supplementary file 7 — Source data Fig. 5 [file 44318_2025_557_MOESM7_ESM.zip › Figure 5/5O/Figure 5O.xlsx]

## Sheet: Sheet1
		A549
		IRF1 occupancy (% of input)
		IgG			ChIP-aSMARCE1
		gCE1+CE1	gCE1+CE1Y170F	gCE1+CE1DHMG	gCE1+CE1	gCE1+CE1Y170F	gCE1+CE1DHMG
	1	0.03297	0.06299	0.05251	0.12039	0.81187	0.23583
	2	0.08013	0.06875	0.04034	0.05982	0.9367	0.22911
	3	0.087	0.03735	0.04658	0.05387	1.24687	0.31625
