# Supplementary material for: Nuclear glycine decarboxylase suppresses STAT1-dependent MHC-I and promotes cancer immune evasion
Source: EMBO J. 2025 Sep 8;44(20):5712–33. doi: 10.1038/s44318-025-00557-3 (PMC12528744; doi:10.1038/s44318-025-00557-3)
Supplement: Supplementary file 7 — Source data Fig. 5 [file 44318_2025_557_MOESM7_ESM.zip › Figure 5/5M/Figure 5M.xlsx]

## Sheet: Sheet1
		A549
		IRF1 occupancy (% of input)
		IgG				ChIP-aSMARCE1
		gCE1+CE1	gCE1+CE1Y170F	gCE1+CE1ILV-A	gCE1+CE1Y-F/ILV-A	gCE1+CE1	gCE1+CE1Y170F	gCE1+CE1ILV-A	gCE1+CE1Y-F/ILV-A
	1	0.08634	0.11446	0.02556	0.06775	0.11398	1.07923	0.02409	0.12601
	2	0.02754	0.04599	0.02572	0.08616	0.06097	1.20955	0.05272	0.03333
	3	0.05657	0.04224	0.06566	0.04825	0.09839	0.87348	0.08114	0.06606
