# Supplementary material for: Nuclear glycine decarboxylase suppresses STAT1-dependent MHC-I and promotes cancer immune evasion
Source: EMBO J. 2025 Sep 8;44(20):5712–33. doi: 10.1038/s44318-025-00557-3 (PMC12528744; doi:10.1038/s44318-025-00557-3)
Supplement: Supplementary file 7 — Source data Fig. 5 [file 44318_2025_557_MOESM7_ESM.zip › Figure 5/5C/Figure 5C.xlsx]

## Sheet: 0
		A549
	Gene		Expression
	IRF1	gNC	0.946992	0.95326	1.09975
		gGLDC	4.16826	3.94787	4.69732
		gCE1	1.71786	1.68087	1.83796
		gGLDC+gCE1	1.7015	1.62994	1.77659
	NLRC5	gNC	1.00884	0.935798	1.05536
		gGLDC	2.39933	2.467	2.86078
		gCE1	1.4172	1.3941	1.43943
		gGLDC+gCE1	1.20443	1.33302	1.47854
