# Supplementary material for: Nuclear glycine decarboxylase suppresses STAT1-dependent MHC-I and promotes cancer immune evasion
Source: EMBO J. 2025 Sep 8;44(20):5712–33. doi: 10.1038/s44318-025-00557-3 (PMC12528744; doi:10.1038/s44318-025-00557-3)
Supplement: Supplementary file 7 — Source data Fig. 5 [file 44318_2025_557_MOESM7_ESM.zip › Figure 5/5D/Figure 5D.xlsx]

## Sheet: Sheet1
A549		Rel. HLA-ABC MFI
		gNC	gGLDC	gCE1	gGLDC+gCE1
	1	1.04198	2.40047	1.5467	1.42642
	2	1.02028	2.41321	1.50047	1.4434
	3	0.937736	2.35283	1.49528	1.59858
		Rel. B2M MFI
		gNC	gGLDC	gCE1	gGLDC+gCE1
	1	0.99339	2.40968	1.51776	1.42229
	2	1.01875	2.35711	1.48824	1.46703
	3	0.987855	2.43228	1.44812	1.52052
