# Supplementary material for: Nuclear glycine decarboxylase suppresses STAT1-dependent MHC-I and promotes cancer immune evasion
Source: EMBO J. 2025 Sep 8;44(20):5712–33. doi: 10.1038/s44318-025-00557-3 (PMC12528744; doi:10.1038/s44318-025-00557-3)
Supplement: Supplementary file 7 — Source data Fig. 5 [file 44318_2025_557_MOESM7_ESM.zip › Figure 5/5E/Figure 5E.xlsx]

## Sheet: Sheet1
		A549
		IRF1 occupancy (% of input)
		IgG				ChIP-aSTAT1
		gNC	gCE1	gCE1+CE1	gCE1+CE1Y170F	gNC	gCE1	gCE1+CE1	gCE1+CE1Y170F
	1	0.181057	0.215218	0.191175	0.116839	0.338688	0.570029	0.387342	2.17113
	2	0.0579636	0.0389482	0.0880801	0.235689	0.46628	0.696114	0.403922	2.67553
	3	0.124794	0.066684	0.181949	0.18207	0.307625	0.577153	0.430414	1.71189
