# Supplementary material for: Nuclear glycine decarboxylase suppresses STAT1-dependent MHC-I and promotes cancer immune evasion
Source: EMBO J. 2025 Sep 8;44(20):5712–33. doi: 10.1038/s44318-025-00557-3 (PMC12528744; doi:10.1038/s44318-025-00557-3)
Supplement: Supplementary file 7 — Source data Fig. 5 [file 44318_2025_557_MOESM7_ESM.zip › Figure 5/5B/Figure 5B.xlsx]

## Sheet: Sheet1
		A549
		IRF1 occupancy (% of input)
		IgG				ChIP-aSTAT1
		gNC	gGLDC	gCE1	gGLDC+gCE1	gNC	gGLDC	gCE1	gGLDC+gCE1
	1	0.0936746	0.0566331	0.103792	0.0792746	0.16358	1.36084	0.447586	0.471744
	2	0.103187	0.0964662	0.0774101	0.0753402	0.128924	1.56178	0.678862	0.596988
	3	0.0372234	0.0640675	0.0424175	0.0968496	0.182708	1.6399	0.512008	0.553355
