# Supplementary material for: Nuclear glycine decarboxylase suppresses STAT1-dependent MHC-I and promotes cancer immune evasion
Source: EMBO J. 2025 Sep 8;44(20):5712–33. doi: 10.1038/s44318-025-00557-3 (PMC12528744; doi:10.1038/s44318-025-00557-3)
Supplement: Supplementary file 7 — Source data Fig. 5 [file 44318_2025_557_MOESM7_ESM.zip › Figure 5/5K/Figure 5K.xlsx]

## Sheet: Sheet1
		A549
		IRF1 occupancy (% of input)
		IgG				ChIP-aSTAT1
		gCE1+CE1	gCE1+CE1Y170F	gCE1+CE1ILV-A	gCE1+CE1Y-F/ILV-A	gCE1+CE1	gCE1+CE1Y170F	gCE1+CE1ILV-A	gCE1+CE1Y-F/ILV-A
	1	0.133692	0.132046	0.0751239	0.0940655	0.203988	1.73526	0.440934	0.465484
	2	0.172186	0.106806	0.151004	0.121499	0.275551	1.96345	0.514788	0.604955
	3	0.152244	0.163216	0.138961	0.182509	0.245822	2.0649	0.747197	0.534769
