# Supplementary material for: Nuclear glycine decarboxylase suppresses STAT1-dependent MHC-I and promotes cancer immune evasion
Source: EMBO J. 2025 Sep 8;44(20):5712–33. doi: 10.1038/s44318-025-00557-3 (PMC12528744; doi:10.1038/s44318-025-00557-3)
Supplement: Supplementary file 7 — Source data Fig. 5 [file 44318_2025_557_MOESM7_ESM.zip › Figure 5/5L/Figure 5L.xlsx]

## Sheet: 0
		A549
	Gene		Expression
	IRF1	gCE1+CE1	0.932563	0.909826	1.15761
		gCE1+CE1Y170F	8.83029	8.56803	9.90164
		gCE1+CE1ILV-A	2.12461	2.02234	2.28955
		gCE1+CE1Y-F/ILV-A	2.03882	2.12905	2.26239
	NLRC5	gCE1+CE1	0.780813	1.07431	1.14488
		gCE1+CE1Y170F	3.29596	3.36833	3.69242
		gCE1+CE1ILV-A	1.30384	1.48701	1.51506
		gCE1+CE1Y-F/ILV-A	1.36788	1.26211	1.39845
