# Supplementary material for: Nuclear glycine decarboxylase suppresses STAT1-dependent MHC-I and promotes cancer immune evasion
Source: EMBO J. 2025 Sep 8;44(20):5712–33. doi: 10.1038/s44318-025-00557-3 (PMC12528744; doi:10.1038/s44318-025-00557-3)
Supplement: Supplementary file 7 — Source data Fig. 5 [file 44318_2025_557_MOESM7_ESM.zip › Figure 5/5P/Figure 5P.xlsx]

## Sheet: Sheet1
		A549
		IRF1 occupancy (% of input)
		IgG				ChIP-aSTAT1
		gCE1	gCE1+CE1	gCE1+CE1Y170F	gCE1+CE1DHMG	gCE1	gCE1+CE1	gCE1+CE1Y170F	gCE1+CE1DHMG
	1	0.07352	0.11815	0.08064	0.08214	0.29252	1.76797	0.5267	0.5427
	2	0.08537	0.08324	0.06165	0.11721	0.24766	1.39492	0.39549	0.4956
	3	0.05494	0.0429	0.08295	0.09555	0.16365	1.89296	0.34984	0.35574
