# Supplementary material for: Nuclear glycine decarboxylase suppresses STAT1-dependent MHC-I and promotes cancer immune evasion
Source: EMBO J. 2025 Sep 8;44(20):5712–33. doi: 10.1038/s44318-025-00557-3 (PMC12528744; doi:10.1038/s44318-025-00557-3)
Supplement: Supplementary file 8 — Source data Fig. 6 [file 44318_2025_557_MOESM8_ESM.zip]

Archive with 60 entries (45 files):
- Figure 6/
- __MACOSX/._Figure 6
- Figure 6/6F/
- __MACOSX/Figure 6/._6F
- Figure 6/6A/
- __MACOSX/Figure 6/._6A
- Figure 6/6H/
- __MACOSX/Figure 6/._6H
- Figure 6/6N/
- __MACOSX/Figure 6/._6N
- Figure 6/6I/
- __MACOSX/Figure 6/._6I
- Figure 6/6G/
- __MACOSX/Figure 6/._6G
- Figure 6/.DS_Store
- __MACOSX/Figure 6/._.DS_Store
- Figure 6/6B/
- __MACOSX/Figure 6/._6B
- Figure 6/6E/
- __MACOSX/Figure 6/._6E
- Figure 6/6L/
- __MACOSX/Figure 6/._6L
- Figure 6/6K/
- __MACOSX/Figure 6/._6K
- Figure 6/6J/
- __MACOSX/Figure 6/._6J
- Figure 6/6M/
- __MACOSX/Figure 6/._6M
- Figure 6/6D/
- __MACOSX/Figure 6/._6D
- Figure 6/6C/
- __MACOSX/Figure 6/._6C
- Figure 6/6F/Figure 6F.xlsx
- __MACOSX/Figure 6/6F/._Figure 6F.xlsx
- Figure 6/6A/Figure 6A.xlsx
- __MACOSX/Figure 6/6A/._Figure 6A.xlsx
- Figure 6/6H/Figure 6H.xlsx
- __MACOSX/Figure 6/6H/._Figure 6H.xlsx
- Figure 6/6N/Figure 6N.xlsx
- __MACOSX/Figure 6/6N/._Figure 6N.xlsx
- Figure 6/6I/Figure 6I.xlsx
- __MACOSX/Figure 6/6I/._Figure 6I.xlsx
- Figure 6/6G/Figure 6G.xlsx
- __MACOSX/Figure 6/6G/._Figure 6G.xlsx
- Figure 6/6B/Figure 6B.xlsx
- __MACOSX/Figure 6/6B/._Figure 6B.xlsx
- Figure 6/6E/Figure 6E.xlsx
- __MACOSX/Figure 6/6E/._Figure 6E.xlsx
- Figure 6/6L/Figure 6L.xlsx
- __MACOSX/Figure 6/6L/._Figure 6L.xlsx
- Figure 6/6K/Figure 6K.xlsx
- __MACOSX/Figure 6/6K/._Figure 6K.xlsx
- Figure 6/6J/Figure 6J.xlsx
- __MACOSX/Figure 6/6J/._Figure 6J.xlsx
- Figure 6/6M/Figure 6M.xlsx
- __MACOSX/Figure 6/6M/._Figure 6M.xlsx
- Figure 6/6D/Figure 6D.xlsx
- __MACOSX/Figure 6/6D/._Figure 6D.xlsx
- Figure 6/6C/Figure 6C.xlsx
- __MACOSX/Figure 6/6C/._Figure 6C.xlsx
