# Supplementary material for: Nuclear glycine decarboxylase suppresses STAT1-dependent MHC-I and promotes cancer immune evasion
Source: EMBO J. 2025 Sep 8;44(20):5712–33. doi: 10.1038/s44318-025-00557-3 (PMC12528744; doi:10.1038/s44318-025-00557-3)
Supplement: Supplementary file 8 — Source data Fig. 6 [file 44318_2025_557_MOESM8_ESM.zip › Figure 6/6F/Figure 6F.xlsx]

## Sheet: Sheet1
		A549
		IRF1 occupancy (% of input)
		IgG		ChIP-aDNMT1
		gNC	gGLDC	gNC	gGLDC
	1	0.0645756	0.0771955	0.720713	0.16616
	2	0.146929	0.139689	0.612058	0.249849
	3	0.0330744	0.0681817	0.530321	0.184711
		H1299
		IRF1 occupancy (% of input)
		IgG		ChIP-aDNMT1
		gNC	gGLDC	gNC	gGLDC
	1	0.0991197	0.0522976	0.27543	0.16031
	2	0.0579858	0.0672404	0.386087	0.139115
	3	0.0908722	0.0987111	0.26281	0.106939
