# Supplementary material for: Nuclear glycine decarboxylase suppresses STAT1-dependent MHC-I and promotes cancer immune evasion
Source: EMBO J. 2025 Sep 8;44(20):5712–33. doi: 10.1038/s44318-025-00557-3 (PMC12528744; doi:10.1038/s44318-025-00557-3)
Supplement: Supplementary file 8 — Source data Fig. 6 [file 44318_2025_557_MOESM8_ESM.zip › Figure 6/6A/Figure 6A.xlsx]

## Sheet: Sheet1
		A549
		IRF1 promoter (Fold enrichment)				NLRC5 promoter (Fold enrichment)
		5mC				5mC
		gNC	gGLDC			gNC	gGLDC
	1	0.969793	0.145075		1	0.824831	0.170401
	2	0.992687	0.0829721		2	1.26623	0.235661
	3	1.2737	0.141133		3	0.89298	0.271121
	4	0.763816	0.0981447		4	1.01596	0.118224
		H1299
		IRF1 promoter (Fold enrichment)				NLRC5 promoter (Fold enrichment)
		5mC				5mC
		gNC	gGLDC			gNC	gGLDC
	1	1.16329	0.336534		1	0.755463	0.22916
	2	0.822021	0.411398		2	1.07392	0.132574
	3	1.10276	0.307799		3	0.965332	0.282741
	4	0.911928	0.303937		4	1.20528	0.390315
