# Supplementary material for: Nuclear glycine decarboxylase suppresses STAT1-dependent MHC-I and promotes cancer immune evasion
Source: EMBO J. 2025 Sep 8;44(20):5712–33. doi: 10.1038/s44318-025-00557-3 (PMC12528744; doi:10.1038/s44318-025-00557-3)
Supplement: Supplementary file 8 — Source data Fig. 6 [file 44318_2025_557_MOESM8_ESM.zip › Figure 6/6H/Figure 6H.xlsx]

## Sheet: Sheet1
		A549
		IRF1 occupancy (% of input)
		IgG				ChIP-aDNMT1
		gNC	gGLDC	gDMAP1	gGLDC+gDMAP1	gNC	gGLDC	gDMAP1	gGLDC+gDMAP1
	1	0.072754	0.0735443	0.0291761	0.0247041	0.425195	0.140223	0.064295	0.0709461
	2	0.0750619	0.0228986	0.0750977	0.0530458	0.436255	0.0813064	0.0929469	0.116566
	3	0.0417526	0.00780285	0.00855808	0.0393087	0.621707	0.125011	0.113509	0.0878254
