# Supplementary material for: Nuclear glycine decarboxylase suppresses STAT1-dependent MHC-I and promotes cancer immune evasion
Source: EMBO J. 2025 Sep 8;44(20):5712–33. doi: 10.1038/s44318-025-00557-3 (PMC12528744; doi:10.1038/s44318-025-00557-3)
Supplement: Supplementary file 8 — Source data Fig. 6 [file 44318_2025_557_MOESM8_ESM.zip › Figure 6/6N/Figure 6N.xlsx]

## Sheet: 0
			A549
	Gene			Expression
	IRF1	Con	gNC	0.868245	0.963574	1.16818
			gDMAP1	1.63184	1.67875	1.89423
			gDMAP1+DMAP1	0.98111	0.964454	1.11736
			gDMAP1+DMAP1LW-A	1.61324	1.57531	1.66945
		IFNg	gNC	10.1204	12.018	12.9702
			gDMAP1	16.8193	16.2768	19.0684
			gDMAP1+DMAP1	10.3329	10.0433	12.4517
			gDMAP1+DMAP1LW-A	16.4868	16.4296	18.7119
	NLRC5	Con	gNC	0.9406	1.01268	1.04672
			gDMAP1	0.903644	1.17921	1.07924
			gDMAP1+DMAP1	0.962063	1.16012	0.990995
			gDMAP1+DMAP1LW-A	1.42444	1.23447	1.34122
		IFNg	gNC	4.65452	5.42076	4.82778
			gDMAP1	7.62566	9.14179	8.53012
			gDMAP1+DMAP1	3.74902	4.3042	4.12177
			gDMAP1+DMAP1LW-A	6.77075	7.07779	6.78415
