# Supplementary material for: Nuclear glycine decarboxylase suppresses STAT1-dependent MHC-I and promotes cancer immune evasion
Source: EMBO J. 2025 Sep 8;44(20):5712–33. doi: 10.1038/s44318-025-00557-3 (PMC12528744; doi:10.1038/s44318-025-00557-3)
Supplement: Supplementary file 8 — Source data Fig. 6 [file 44318_2025_557_MOESM8_ESM.zip › Figure 6/6I/Figure 6I.xlsx]

## Sheet: Sheet1
		A549
		IRF1 occupancy (% of input)
		IgG				ChIP-aDNMT1
		gNC	gDMAP1	gDMAP1+DMAP1	gDMAP1+DMAP1LW-A	gNC	gDMAP1	gDMAP1+DMAP1	gDMAP1+DMAP1LW-A
	1	0.0423432	0.0358807	0.029165	0.0557727	0.571951	0.0718041	0.609447	0.124994
	2	0.0191628	0.0533422	0.0566137	0.0650738	0.701453	0.13509	0.732155	0.16042
	3	0.0507018	0.0756475	0.0492376	0.0336803	0.634472	0.0892902	0.677449	0.0854598
