# Supplementary material for: Nuclear glycine decarboxylase suppresses STAT1-dependent MHC-I and promotes cancer immune evasion
Source: EMBO J. 2025 Sep 8;44(20):5712–33. doi: 10.1038/s44318-025-00557-3 (PMC12528744; doi:10.1038/s44318-025-00557-3)
Supplement: Supplementary file 8 — Source data Fig. 6 [file 44318_2025_557_MOESM8_ESM.zip › Figure 6/6G/Figure 6G.xlsx]

## Sheet: Sheet1
		A549
		IRF1 occupancy (% of input)
		IgG				ChIP-aDNMT1
		Con		IFNg		Con		IFNg
		gNC	gGLDC	gNC	gGLDC	gNC	gGLDC	gNC	gGLDC
	1	0.0305899	0.0182311	0.0654299	0.0624648	0.637927	0.0932799	0.884074	0.147717
	2	0.0434518	0.053195	0.014985	0.00723959	0.475339	0.101149	1.02777	0.0546215
	3	0.0312967	0.0461887	0.0619998	0.0670961	0.620784	0.0832166	0.936091	0.137061
