# Supplementary material for: Nuclear glycine decarboxylase suppresses STAT1-dependent MHC-I and promotes cancer immune evasion
Source: EMBO J. 2025 Sep 8;44(20):5712–33. doi: 10.1038/s44318-025-00557-3 (PMC12528744; doi:10.1038/s44318-025-00557-3)
Supplement: Supplementary file 8 — Source data Fig. 6 [file 44318_2025_557_MOESM8_ESM.zip › Figure 6/6B/Figure 6B.xlsx]

## Sheet: Sheet1
		A549
		IRF1 promoter (Fold enrichment)
		5mC
		Con				DAC
		Con		IFNg		Con		IFNg
		gNC	gGLDC	gNC	gGLDC	gNC	gGLDC	gNC	gGLDC
	1	1.16025	0.225296	1.67899	0.141112	0.0665153	0.0867941	0.0634245	0.0937978
	2	0.721775	0.175561	1.75592	0.136962	0.0692572	0.0673847	0.0886496	0.0768314
	3	1.09608	0.17918	1.7922	0.17026	0.087095	0.0947954	0.0756512	0.0686533
	4	1.02189	0.173913	1.47621	0.134436	0.0379849	0.0841224	0.0690071	0.0668386
