# Supplementary material for: Nuclear glycine decarboxylase suppresses STAT1-dependent MHC-I and promotes cancer immune evasion
Source: EMBO J. 2025 Sep 8;44(20):5712–33. doi: 10.1038/s44318-025-00557-3 (PMC12528744; doi:10.1038/s44318-025-00557-3)
Supplement: Supplementary file 8 — Source data Fig. 6 [file 44318_2025_557_MOESM8_ESM.zip › Figure 6/6E/Figure 6E.xlsx]

## Sheet: Sheet1
		A549
		IRF1 promoter (Fold enrichment)
		gNC	gCE1	gCE1+CE1	gCE1+CE1Y170F
	1	1.2037	0.370688	1.10716	0.1108
	2	0.870962	0.301717	1.34707	0.126438
	3	1.0721	0.164197	1.38185	0.214415
	4	0.853237	0.0984595	0.859513	0.160052
