# Supplementary material for: Nuclear glycine decarboxylase suppresses STAT1-dependent MHC-I and promotes cancer immune evasion
Source: EMBO J. 2025 Sep 8;44(20):5712–33. doi: 10.1038/s44318-025-00557-3 (PMC12528744; doi:10.1038/s44318-025-00557-3)
Supplement: Supplementary file 8 — Source data Fig. 6 [file 44318_2025_557_MOESM8_ESM.zip › Figure 6/6L/Figure 6L.xlsx]

## Sheet: 0
		A549
	Gene		Expression
	IRF1	DMSO	0.984346	0.91142	1.10423
		DAC	1.69783	1.66476	1.95904
	NLRC5	DMSO	0.969761	0.895981	1.13426
		DAC	1.77487	1.71474	1.78414
		H1299
	Gene		Expression
	IRF1	DMSO	0.952426	0.948709	1.09886
		DAC	1.47783	1.44742	1.61393
	NLRC5	DMSO	0.900926	1.03055	1.06853
		DAC	1.27282	1.3768	1.4214
