# Supplementary material for: Nuclear glycine decarboxylase suppresses STAT1-dependent MHC-I and promotes cancer immune evasion
Source: EMBO J. 2025 Sep 8;44(20):5712–33. doi: 10.1038/s44318-025-00557-3 (PMC12528744; doi:10.1038/s44318-025-00557-3)
Supplement: Supplementary file 8 — Source data Fig. 6 [file 44318_2025_557_MOESM8_ESM.zip › Figure 6/6K/Figure 6K.xlsx]

## Sheet: Sheet1
		A549
		IRF1 occupancy (% of input)
		IgG			ChIP-aSTAT1
		gNC	gDMAP1	gDNMT1	gNC	gDMAP1	gDNMT1
	1	0.03856	0.18835	0.05427	0.20883	0.27069	0.31214
	2	0.10361	0.13194	0.21648	0.41569	0.34329	0.39152
	3	0.1638	0.08287	0.14626	0.25936	0.30966	0.24193
