# Supplementary material for: Nuclear glycine decarboxylase suppresses STAT1-dependent MHC-I and promotes cancer immune evasion
Source: EMBO J. 2025 Sep 8;44(20):5712–33. doi: 10.1038/s44318-025-00557-3 (PMC12528744; doi:10.1038/s44318-025-00557-3)
Supplement: Supplementary file 8 — Source data Fig. 6 [file 44318_2025_557_MOESM8_ESM.zip › Figure 6/6J/Figure 6J.xlsx]

## Sheet: Sheet1
		A549
		IRF1 occupancy (% of input)
		IgG				ChIP-aDNMT1
		gNC	gCE1	gCE1+CE1	gCE1+CE1Y170F	gNC	gCE1	gCE1+CE1	gCE1+CE1Y170F
	1	0.112636	0.117191	0.138754	0.107794	0.780716	0.209962	0.656235	0.117645
	2	0.0934011	0.0723662	0.0679497	0.0720168	0.653188	0.123682	0.823781	0.195744
	3	0.103087	0.0939894	0.095291	0.0920021	0.805435	0.209721	0.805472	0.137309
