# Supplementary material for: Nuclear glycine decarboxylase suppresses STAT1-dependent MHC-I and promotes cancer immune evasion
Source: EMBO J. 2025 Sep 8;44(20):5712–33. doi: 10.1038/s44318-025-00557-3 (PMC12528744; doi:10.1038/s44318-025-00557-3)
Supplement: Supplementary file 8 — Source data Fig. 6 [file 44318_2025_557_MOESM8_ESM.zip › Figure 6/6M/Figure 6M.xlsx]

## Sheet: 0
				A549
	Gene				Expression
	IRF1	Con	gNC	DMSO	0.951151	0.983317	1.06553
				DAC	1.53988	1.40985	1.72073
			gGLDC	DMSO	4.40083	4.48164	4.74974
				DAC	4.65173	4.3353	4.48086
		IFNg	gNC	DMSO	8.93649	8.88831	9.74765
				DAC	15.3334	14.5788	17.7113
			gGLDC	DMSO	23.4353	22.3657	25.8608
				DAC	22.7752	24.3137	25.9065
	NLRC5	Con	gNC	DMSO	1.10227	0.835003	1.06273
				DAC	1.33154	1.17033	1.41139
			gGLDC	DMSO	3.34031	3.0352	3.36155
				DAC	3.1991	2.86273	3.18716
		IFNg	gNC	DMSO	5.4107	5.08516	5.6081
				DAC	7.21388	7.23396	9.13051
			gGLDC	DMSO	12.2526	11.5419	13.1333
				DAC	11.3988	12.1265	12.5478
