# Supplementary material for: Nuclear glycine decarboxylase suppresses STAT1-dependent MHC-I and promotes cancer immune evasion
Source: EMBO J. 2025 Sep 8;44(20):5712–33. doi: 10.1038/s44318-025-00557-3 (PMC12528744; doi:10.1038/s44318-025-00557-3)
Supplement: Supplementary file 8 — Source data Fig. 6 [file 44318_2025_557_MOESM8_ESM.zip › Figure 6/6D/Figure 6D.xlsx]

## Sheet: Sheet1
		A549
		IRF1 promoter (Fold enrichment)
		gNC	gDMAP1	gDMAP1+DMAP1	gDMAP1+DMAP1LW-A
	1	1.32723	0.05658	0.720409	0.037119
	2	0.647241	0.151263	0.973962	0.0821034
	3	1.22224	0.277081	0.900063	0.193338
	4	0.80328	0.0820571	1.08166	0.112587
