# Supplementary material for: Nuclear glycine decarboxylase suppresses STAT1-dependent MHC-I and promotes cancer immune evasion
Source: EMBO J. 2025 Sep 8;44(20):5712–33. doi: 10.1038/s44318-025-00557-3 (PMC12528744; doi:10.1038/s44318-025-00557-3)
Supplement: Supplementary file 8 — Source data Fig. 6 [file 44318_2025_557_MOESM8_ESM.zip › Figure 6/6C/Figure 6C.xlsx]

## Sheet: Sheet1
		A549
		IRF1 promoter (Fold enrichment)
		5mC
		gNC		gDMAP1		gDNMT1
		gNC	gGLDC	gNC	gGLDC	gNC	gGLDC
	1	1.06909	0.290596	0.125455	0.102234	0.0731264	0.107134
	2	1.10407	0.216146	0.0922463	0.0909484	0.0950587	0.0792308
	3	1.11007	0.216451	0.0900286	0.079329	0.0996125	0.0994323
	4	0.716776	0.216041	0.101824	0.0963797	0.0557595	0.0865084
