# Supplementary material for: Nuclear glycine decarboxylase suppresses STAT1-dependent MHC-I and promotes cancer immune evasion
Source: EMBO J. 2025 Sep 8;44(20):5712–33. doi: 10.1038/s44318-025-00557-3 (PMC12528744; doi:10.1038/s44318-025-00557-3)
Supplement: Supplementary file 9 — Source data Fig. 7 [file 44318_2025_557_MOESM9_ESM.zip]

Archive with 58 entries (46 files):
- Figure 7/
- __MACOSX/._Figure 7
- Figure 7/.DS_Store
- __MACOSX/Figure 7/._.DS_Store
- Figure 7/7J/
- __MACOSX/Figure 7/._7J
- Figure 7/7D/
- __MACOSX/Figure 7/._7D
- Figure 7/7C/
- __MACOSX/Figure 7/._7C
- Figure 7/7B/
- __MACOSX/Figure 7/._7B
- Figure 7/7E/
- __MACOSX/Figure 7/._7E
- Figure 7/7K/
- __MACOSX/Figure 7/._7K
- Figure 7/7I/
- __MACOSX/Figure 7/._7I
- Figure 7/7G/
- __MACOSX/Figure 7/._7G
- Figure 7/7F/
- __MACOSX/Figure 7/._7F
- Figure 7/7A/
- __MACOSX/Figure 7/._7A
- Figure 7/7H/
- __MACOSX/Figure 7/._7H
- Figure 7/7J/Figure 7J.xlsx
- __MACOSX/Figure 7/7J/._Figure 7J.xlsx
- Figure 7/7D/Figure 7D---Tumor weight.xlsx
- __MACOSX/Figure 7/7D/._Figure 7D---Tumor weight.xlsx
- Figure 7/7D/Figure 7D---Tumor image.jpg
- __MACOSX/Figure 7/7D/._Figure 7D---Tumor image.jpg
- Figure 7/7C/Figure 7C---C57bl6j-CD8-MC38.xlsx
- __MACOSX/Figure 7/7C/._Figure 7C---C57bl6j-CD8-MC38.xlsx
- Figure 7/7C/Figure 7C---Balbc-CD8-CT26.xlsx
- __MACOSX/Figure 7/7C/._Figure 7C---Balbc-CD8-CT26.xlsx
- Figure 7/7B/Figure 7B---Balbc-CT26.xlsx
- __MACOSX/Figure 7/7B/._Figure 7B---Balbc-CT26.xlsx
- Figure 7/7B/Figure 7B---C57bl6j-MC38.xlsx
- __MACOSX/Figure 7/7B/._Figure 7B---C57bl6j-MC38.xlsx
- Figure 7/7E/Figure 7E.xlsx
- __MACOSX/Figure 7/7E/._Figure 7E.xlsx
- Figure 7/7K/Figure 7K.xlsx
- __MACOSX/Figure 7/7K/._Figure 7K.xlsx
- Figure 7/7I/Figure 7I.xlsx
- __MACOSX/Figure 7/7I/._Figure 7I.xlsx
- Figure 7/7G/Figure 7G---Number of CD8+ T cells per mm2.xlsx
- __MACOSX/Figure 7/7G/._Figure 7G---Number of CD8+ T cells per mm2.xlsx
- Figure 7/7F/Figure 7F-IHC-CD8-Gldc.tif
- __MACOSX/Figure 7/7F/._Figure 7F-IHC-CD8-Gldc.tif
- Figure 7/7F/Figure 7F-IHC-CD8-GldcYF.tif
- __MACOSX/Figure 7/7F/._Figure 7F-IHC-CD8-GldcYF.tif
- Figure 7/7A/Figure 7A---NCG-MC38.xlsx
- __MACOSX/Figure 7/7A/._Figure 7A---NCG-MC38.xlsx
- Figure 7/7A/Figure 7A---NCG-CT26.xlsx
- __MACOSX/Figure 7/7A/._Figure 7A---NCG-CT26.xlsx
- Figure 7/7H/Figure 7H.xlsx
- __MACOSX/Figure 7/7H/._Figure 7H.xlsx
