# Supplementary material for: Nuclear glycine decarboxylase suppresses STAT1-dependent MHC-I and promotes cancer immune evasion
Source: EMBO J. 2025 Sep 8;44(20):5712–33. doi: 10.1038/s44318-025-00557-3 (PMC12528744; doi:10.1038/s44318-025-00557-3)
Supplement: Supplementary file 9 — Source data Fig. 7 [file 44318_2025_557_MOESM9_ESM.zip › Figure 7/7J/Figure 7J.xlsx]

## Sheet: Sheet1
	CT26-EGFRex19del---Balbc Mice
	Tumor Growth (mm3)							Overall survival (Days)
	Day 5
	gNC+IgG	gGldc+IgG	gGldc+aPD-1	gGldc+aPD-1				gNC+IgG	gGldc+IgG	gGldc+aPD-1	gGldc+aPD-1
1	34.6907	12.3606	21.8944	10.7573			1	25	34	31	35
2	27.9105	9.50713	32.8321	7.03264			2	24	32	28	48
3	24.9185	11.844	35.4663	8.55821			3	26	33	29	0
4	21.3318	7.60241	24.701	14.3204			4	26	33	32	0
5	27.2684	9.15585	27.489	13.5089			5	24	31	27	45
6	33.6259	9.96931	26.8114	10.4603			6	23	36	29	37
7	27.4357	5.8374	34.3818	8.81337			7	27	32	30	0
8	28.9593	6.49555	28.2178	9.7862			8	27	37	28	0
9	35.8044	8.97582	28.5369	11.78			9	26	40	28	0
10	28.7687	9.23692	32.8582	12.4727			10	27	31	30	54
	Day 7
	gNC+IgG	gGldc+IgG	gGldc+aPD-1	gGldc+aPD-1
1	66.8868	15.3644	62.5234	15.2668
2	58.5189	16.7826	57.3492	13.526
3	45.9681	20.7452	71.7532	16.8731
4	57.1512	14.3943	65.0112	20.0678
5	51.1888	14.6984	58.842	21.1584
6	57.999	15.9915	56.4128	17.9076
7	64.1324	18.4932	68.8439	19.2339
8	59.6783	16.0144	72.7154	17.8309
9	55.906	13.7592	56.9601	13.4921
10	69.0265	13.2962	54.5642	24.2827
	Day 9
	gNC+IgG	gGldc+IgG	gGldc+aPD-1	gGldc+aPD-1
1	88.236	16.7416	46.1087	16.8193
2	107.47	19.3339	45.441	13.1732
3	98.548	22.0046	50.8017	8.56739
4	71.841	18.9113	40.7738	18.1353
5	91.7176	18.4988	46.2768	20.3475
6	90.4932	21.0192	45.5779	12.2318
7	81.3036	11.5625	41.4279	10.0806
8	73.9906	24.9109	45.0232	13.044
9	86.781	21.979	42.9292	19.9232
10	74.0162	18.0001	38.8497	20.1374
	Day 11
	gNC+IgG	gGldc+IgG	gGldc+aPD-1	gGldc+aPD-1
1	145.627	20.8284	57.7665	25.1908
2	194.033	36.1743	45.3939	10.8082
3	142.582	26.8392	63.8835	15.7853
4	142.425	25.5105	83.1986	23.6427
5	145.504	27.6875	67.9019	18.4967
6	113.439	15.004	62.9566	14.1523
7	118.461	30.0248	40.3924	16.8892
8	139.033	18.8099	44.2463	14.4405
9	139.595	31.5245	50.5314	18.2497
10	166.306	29.0779	73.7702	32.8442
	Day 13
	gNC+IgG	gGldc+IgG	gGldc+aPD-1	gGldc+aPD-1
1	247.572	24.6497	102.758	14.3644
2	299.544	19.4081	108.422	11.1364
3	215.713	47.4228	126.551	12.327
4	227.686	18.1604	187.838	11.962
5	242.761	40.6412	112.798	6.04684
6	243.244	24.2646	151.322	18.4041
7	199.222	28.7424	89.7039	5.60006
8	179.614	30.1908	82.5269	10.0339
9	243.25	27.4067	111.02	19.461
10	198.103	26.2205	106.561	5.48757
	Day 15
	gNC+IgG	gGldc+IgG	gGldc+aPD-1	gGldc+aPD-1
1	468.534	117.822	288.89	24.1681
2	600.399	130.27	184.777	18.0615
3	424.361	82.8337	311.015	7.13442
4	466.742	40.4164	294.798	25.4796
5	414.114	112.495	284.418	31.3231
6	554.52	43.6665	311.747	14.4335
7	427.126	51.2371	256.246	11.7637
8	384.861	62.221	181.903	8.00267
9	511.991	91.6204	188.731	14.5904
10	424.116	70.1729	240.392	31.3018
	Day 17
	gNC+IgG	gGldc+IgG	gGldc+aPD-1	gGldc+aPD-1
1	493.181	90.3456	328.532	32.4446
2	755.724	75.285	248.684	15.4626
3	527.138	104.202	317.711	23.412
4	427.11	148.23	293.308	22.4824
5	636.512	108.269	278.709	30.1403
6	684.094	76.3431	302.204	39.7554
7	433.096	70.8791	218.333	21.2874
8	528.46	72.4965	186.182	1
9	519.63	108.665	276.856	14.6449
10	495.207	166.885	343.106	23.539
	Day 19
	gNC+IgG	gGldc+IgG	gGldc+aPD-1	gGldc+aPD-1
1	730.287	217.81	364.836	50.0092
2	959.846	214.131	381.297	32.083
3	757.91	174.948	437.794	1
4	606.316	139.042	298.856	26.1115
5	1008.99	200.581	417.286	42.0435
6	722.967	114.301	518.929	59.9476
7	597.01	201.752	324.159	19.4165
8	708.201	91.5543	393.336	1
9	784.12	168.575	481.32	15.5061
10	638.756	267.014	479.953	37.3728
	Day 21
	gNC+IgG	gGldc+IgG	gGldc+aPD-1	gGldc+aPD-1
1	1162.29	331.964	530.665	83.9268
2	1351.74	415.973	705.809	44.2767
3	1106.73	252.209	673.134	1
4	778.514	250.514	474.49	36.5621
5	1184.24	275.697	809.709	80.3748
6	1115.24	197.358	735.509	93.941
7	813.118	333.977	451.256	20.5467
8	969	197.153	834.144	1
9	873.004	276.547	616.427	20.3789
10	910.893	343.934	548.096	54.7214
	Day 23
	gNC+IgG	gGldc+IgG	gGldc+aPD-1	gGldc+aPD-1
1	1326.2	349.309	553.711	147.316
2	1554.93	577.22	861.501	51.4782
3	1188.49	327.099	723.531	1
4	1087	411.5	547.894	41.9584
5	1303.3	352.33	1014.21	95.9933
6	1658.69	316.312	895.585	153.938
7	936.452	496.098	596.349	1
8	1019.26	207.993	721.922	1
9	1177.97	379.734	721.608	27.9142
10	1021	455.527	647.599	74.4586
	Day 25
	gNC+IgG	gGldc+IgG	gGldc+aPD-1	gGldc+aPD-1
1		472.86	693.521	318.686
2		708.343	948.828	73.2659
3		402.051	836.066	1
4		531.104	880.926	45.0655
5		577.676	1216.34	122.655
6		339.528	943.203	228.797
7		475.358	769.869	1
8		304.268	926.336	1
9		334.122	1068.02	13.3548
10		677.008	700.329	77.4127
	Day 27
	gNC+IgG	gGldc+IgG	gGldc+aPD-1	gGldc+aPD-1
1		621.918	964.315	398.318
2		969.862	1224.65	90.6463
3		632.537	1173.24	1
4		841.396	821.076	31.7803
5		783.325	1741.34	150.468
6		369.332	1112.01	302.676
7		687.722	964.934	1
8		542.999	1257.22	1
9		380.69	1234.64	1
10		808.831	944.35	105.66
	Day 29
	gNC+IgG	gGldc+IgG	gGldc+aPD-1	gGldc+aPD-1
1		886.86		632.64
2		1070.84		146.796
3		1046.58		1
4		963.54		26.156
5		1199.98		231.901
6		649.679		452.554
7		951.867		1
8		568.757		1
9		426.382		1
10		1154.67		159.803
	Day 31
	gNC+IgG	gGldc+IgG	gGldc+aPD-1	gGldc+aPD-1
1		1082.21		989.832
2		1353.58		177.424
3		1241		1
4		1174.64		56.9636
5		1653.13		286.691
6		851.622		712.167
7		1330.61		1
8		758.253		1
9		516.315		1
10		1717.58		128.51
	Day 33
	gNC+IgG	gGldc+IgG	gGldc+aPD-1	gGldc+aPD-1
1				1213.19
2				294.41
3				1
4				1
5				332.496
6				858.008
7				1
8				1
9				1
10				158.051
	Day 35
	gNC+IgG	gGldc+IgG	gGldc+aPD-1	gGldc+aPD-1
1				1654.24
2				446.722
3				1
4				1
5				593.084
6				1208.03
7				1
8				1
9				1
10				138.945
