# Supplementary material for: Nuclear glycine decarboxylase suppresses STAT1-dependent MHC-I and promotes cancer immune evasion
Source: EMBO J. 2025 Sep 8;44(20):5712–33. doi: 10.1038/s44318-025-00557-3 (PMC12528744; doi:10.1038/s44318-025-00557-3)
Supplement: Supplementary file 9 — Source data Fig. 7 [file 44318_2025_557_MOESM9_ESM.zip › Figure 7/7D/Figure 7D---Tumor weight.xlsx]

## Sheet: Sheet1
	Tumor weight (g)
	Gldc	GldcY-F
1	1.11	0.58
2	0.89	0.41
3	1.05	0.28
4	0.92	0.33
5	0.87	0.16
6	0.72	0.23
