# Supplementary material for: Nuclear glycine decarboxylase suppresses STAT1-dependent MHC-I and promotes cancer immune evasion
Source: EMBO J. 2025 Sep 8;44(20):5712–33. doi: 10.1038/s44318-025-00557-3 (PMC12528744; doi:10.1038/s44318-025-00557-3)
Supplement: Supplementary file 9 — Source data Fig. 7 [file 44318_2025_557_MOESM9_ESM.zip › Figure 7/7C/Figure 7C---C57bl6j-CD8-MC38.xlsx]

## Sheet: Sheet1
	MC38-EGFRex19del---C57bl6j Mice ---CD8
	Tumor Growth (mm3)					Overall survival (Days)
	Day 5
	Gldc	GldcY-F				Gldc	GldcY-F
1	70.6839	63.2637			1	14	15
2	72.6516	67.1537			2	14	14
3	65.8571	56.6833			3	14	15
4	73.9594	57.0185			4	15	15
5	68.0987	61.7322			5	15	17
6	61.1501	63.2058			6	16	17
7	55.5115	60.4142			7	15	14
8	61.1072	71.214			8	18	14
9	60.957	68.0452			9	16	14
	Day 7
	Gldc	GldcY-F
1	215.869	227.208
2	196.264	188.712
3	160.838	138.46
4	181.715	155.592
5	131.012	212.052
6	134.001	141.786
7	191.993	156.405
8	198.083	199.279
9	170.891	223.763
	Day 9
	Gldc	GldcY-F
1	482.49	424.874
2	342.685	353.567
3	357.837	326.58
4	313.957	354.744
5	433.231	356.268
6	314.074	271.455
7	317.4	372.803
8	300.488	330.314
9	358.269	266.015
	Day 11
	Gldc	GldcY-F
1	906.337	736.691
2	826.513	700.732
3	712.604	722.529
4	867.805	657.091
5	614.208	718.649
6	707.16	547.779
7	518.648	800.96
8	568.753	643.203
9	565.561	563.158
	Day 13
	Gldc	GldcY-F
1	1413.45	1195.39
2	1249.62	1242.67
3	1267.21	1019.97
4	1192.72	1289.16
5	1448.23	900.668
6	1158.05	906.027
7	1115.58	1003.36
8	961.402	1300.26
9	933.168	1059.41
