# Supplementary material for: Nuclear glycine decarboxylase suppresses STAT1-dependent MHC-I and promotes cancer immune evasion
Source: EMBO J. 2025 Sep 8;44(20):5712–33. doi: 10.1038/s44318-025-00557-3 (PMC12528744; doi:10.1038/s44318-025-00557-3)
Supplement: Supplementary file 9 — Source data Fig. 7 [file 44318_2025_557_MOESM9_ESM.zip › Figure 7/7C/Figure 7C---Balbc-CD8-CT26.xlsx]

## Sheet: Sheet1
	CT26-EGFRex19del---Balbc Mice ---CD8
	Tumor Growth (mm3)					Overall survival (Days)
	Day 5
	Gldc	GldcY-F				Gldc	GldcY-F
1	60.1394	56.5908			1	16	17
2	48.8277	47.6795			2	17	18
3	46.1925	50.0256			3	20	19
4	60.5268	47.3568			4	19	21
5	46.8908	56.3468			5	18	17
6	59.6336	69.1704			6	18	19
7	47.2115	54.7223			7	19	21
8	48.7008	64.6395			8	18	20
9	55.2144	43.7524			9	16	17
	Day 7
	Gldc	GldcY-F
1	136.364	109.454
2	85.4123	93.7112
3	73.5494	86.8498
4	101.017	84.9629
5	89.5309	93.041
6	105.554	70.0475
7	115.781	87.4786
8	84.3124	90.1786
9	97.7386	81.8942
	Day 9
	Gldc	GldcY-F
1	234.97	194.219
2	227.073	216.138
3	168.463	202.049
4	186.163	184.775
5	220.512	175.001
6	187.388	204.775
7	291.298	210.259
8	177.768	168.778
9	191.479	171.912
	Day 11
	Gldc	GldcY-F
1	475.323	396.215
2	456.806	466.426
3	336.583	333.334
4	479.588	449.561
5	402.898	347.913
6	374.925	335.658
7	418.147	373.695
8	415.69	318.853
9	396.181	401.243
	Day 13
	Gldc	GldcY-F
1	772.638	695.783
2	762.881	730.443
3	614.726	733.597
4	769.457	595.837
5	724.983	748.745
6	721.401	713.063
7	826.483	711.829
8	773.277	668.503
9	697.517	658.356
	Day 15
	Gldc	GldcY-F
1	1343.38	1044.7
2	1339.35	1293.3
3	1084.78	1111.83
4	1126.2	1176.92
5	1294.57	1061.51
6	997.735	971.33
7	1116.1	1006.78
8	1433.57	893.955
9	1258.4	1084.76
