# Supplementary material for: Nuclear glycine decarboxylase suppresses STAT1-dependent MHC-I and promotes cancer immune evasion
Source: EMBO J. 2025 Sep 8;44(20):5712–33. doi: 10.1038/s44318-025-00557-3 (PMC12528744; doi:10.1038/s44318-025-00557-3)
Supplement: Supplementary file 9 — Source data Fig. 7 [file 44318_2025_557_MOESM9_ESM.zip › Figure 7/7B/Figure 7B---Balbc-CT26.xlsx]

## Sheet: Sheet1
	CT26-EGFRex19del---Balbc Mice
	Tumor Growth (mm3)					Overall survival (Days)
	Day 5
	Gldc	GldcY-F				Gldc	GldcY-F
1	37.4435	22.8851			1	23	28
2	36.2556	27.5775			2	22	29
3	40.7109	27.0746			3	23	26
4	36.8854	25.8489			4	20	27
5	46.2228	22.8787			5	22	25
6	37.1984	22.4863			6	20	27
7	42.7225	26.5314			7	21	31
8	35.07	23.7799			8	19	28
	Day 7
	Gldc	GldcY-F
1	70.5661	28.7886
2	62.1265	33.4721
3	61.9766	38.2916
4	55.7646	28.2524
5	50.0897	30.6621
6	47.69	25.0292
7	59.62	27.8625
8	50.376	33.1264
	Day 9
	Gldc	GldcY-F
1	128.675	51.3311
2	101.938	51.7957
3	102.521	42.0997
4	123.449	30.4813
5	97.4289	41.23
6	102.068	44.203
7	140.484	42.8205
8	89.9121	47.3304
	Day 11
	Gldc	GldcY-F
1	212.363	74.8975
2	188.355	139.454
3	220.619	99.2774
4	254.012	136.91
5	244.26	79.7365
6	231.542	92.0418
7	235.096	83.8276
8	249.395	65.1516
	Day 13
	Gldc	GldcY-F
1	350.075	125.08
2	328.845	59.0385
3	296.386	157.458
4	411.628	188.755
5	398.836	240.358
6	387.283	134.29
7	392.676	237.209
8	377.763	135.124
	Day 15
	Gldc	GldcY-F
1	602.69	235.068
2	482.806	149.472
3	703.725	280.234
4	546.6	278.356
5	451.212	290.878
6	660.288	220.73
7	569.281	127.451
8	568.213	139.534
	Day 17
	Gldc	GldcY-F
1	766.559	367.475
2	948.373	191.944
3	717.975	384.121
4	1010.24	436.991
5	894.149	355.322
6	1049.71	308.198
7	783.286	201.286
8	1083.23	271.745
	Day 19
	Gldc	GldcY-F
1	1038.08	540.471
2	1115.34	325.473
3	989.29	624.89
4	1271.37	657.84
5	1064.11	960.783
6	1541.45	618.608
7	1008.51	342.259
8	1590.91	372.953
	Day 21
	Gldc	GldcY-F
1		742.002
2		567.312
3		736.395
4		924.288
5		951.488
6		993.274
7		477.7
8		705.608
	Day 23
	Gldc	GldcY-F
1		994.816
2		795.891
3		1204.19
4		1192.68
5		1309.09
6		1036.96
7		571.828
8		888.564
