# Supplementary material for: Nuclear glycine decarboxylase suppresses STAT1-dependent MHC-I and promotes cancer immune evasion
Source: EMBO J. 2025 Sep 8;44(20):5712–33. doi: 10.1038/s44318-025-00557-3 (PMC12528744; doi:10.1038/s44318-025-00557-3)
Supplement: Supplementary file 9 — Source data Fig. 7 [file 44318_2025_557_MOESM9_ESM.zip › Figure 7/7B/Figure 7B---C57bl6j-MC38.xlsx]

## Sheet: Sheet1
	MC38-EGFRex19del---C57bl6j Mice
	Tumor Growth (mm3)					Overall survival (Days)
	Day 5
	Gldc	GldcY-F				Gldc	GldcY-F
1	24.8975	18.9235			1	18	24
2	23.7393	10.7494			2	18	24
3	30.1907	9.32263			3	16	28
4	29.0366	15.6312			4	17	22
5	26.9331	16.1015			5	19	21
6	36.6023	11.7057			6	19	28
7	30.8576	12.1931			7	20	26
8	27.4598	12.7228			8	17	24
	Day 7
	Gldc	GldcY-F
1	91.7441	35.4009
2	88.8163	54.1488
3	134.758	25.0021
4	104.752	40.3883
5	98.8856	55.9066
6	112.942	24.9252
7	116.291	44.0934
8	70.153	21.3406
	Day 9
	Gldc	GldcY-F
1	215.341	55.5205
2	217.428	59.2931
3	176.249	40.2829
4	245.946	52.3469
5	299.339	94.4594
6	143.98	26.4161
7	185.366	73.6372
8	126.615	41.7692
	Day 11
	Gldc	GldcY-F
1	534.111	99.6173
2	514.767	124.814
3	572.082	125.515
4	464.103	112.835
5	419.383	143.231
6	324.233	86.7417
7	245.185	151.831
8	444.785	101.834
	Day 13
	Gldc	GldcY-F
1	673.25	131.59
2	590.393	152.083
3	977.508	115.084
4	684.157	244.869
5	462.878	133.777
6	608.816	120.21
7	390.623	207.168
8	664.004	145.755
	Day 15
	Gldc	GldcY-F
1	993.974	302.634
2	1099.55	395.725
3	1581.2	286.487
4	1114	363.328
5	714.815	573.742
6	900.033	249.38
7	774.004	336.268
8	1328.27	362.399
	Day 17
	Gldc	GldcY-F
1		323.321
2		438.369
3		399.692
4		728.635
5		775.56
6		338.248
7		542.658
8		441.985
	Day 19
	Gldc	GldcY-F
1		637.358
2		775.648
3		536.92
4		1034.09
5		1255.5
6		389.107
7		544.309
8		710.149
