# Supplementary material for: Nuclear glycine decarboxylase suppresses STAT1-dependent MHC-I and promotes cancer immune evasion
Source: EMBO J. 2025 Sep 8;44(20):5712–33. doi: 10.1038/s44318-025-00557-3 (PMC12528744; doi:10.1038/s44318-025-00557-3)
Supplement: Supplementary file 9 — Source data Fig. 7 [file 44318_2025_557_MOESM9_ESM.zip › Figure 7/7E/Figure 7E.xlsx]

## Sheet: Sheet1
	Rel. H-2Kd/Dd MFI
	Gldc	GldcY-F
1	0.931113	2.52509
2	1.00228	2.19343
3	0.817062	2.00547
4	0.958485	2.07482
5	1.19297	2.8458
6	1.09808	2.63458
