# Supplementary material for: Nuclear glycine decarboxylase suppresses STAT1-dependent MHC-I and promotes cancer immune evasion
Source: EMBO J. 2025 Sep 8;44(20):5712–33. doi: 10.1038/s44318-025-00557-3 (PMC12528744; doi:10.1038/s44318-025-00557-3)
Supplement: Supplementary file 9 — Source data Fig. 7 [file 44318_2025_557_MOESM9_ESM.zip › Figure 7/7K/Figure 7K.xlsx]

## Sheet: Sheet1
	MC38-EGFRex19del---Balbc Mice
	Tumor Growth (mm3)							Overall survival (Days)
	Day 5
	gNC+IgG	gGldc+IgG	gGldc+aPD-1	gGldc+aPD-1				gNC+IgG	gGldc+IgG	gGldc+aPD-1	gGldc+aPD-1
1	59.694	23.2638	77.5841	29.8267			1	19	25	20	38
2	59.5257	21.0819	62.143	24.6592			2	16	27	19	0
3	63.0139	27.048	61.7887	33.3494			3	18	31	22	29
4	73.8978	27.0906	70.3284	26.1359			4	19	24	21	30
5	53.4328	21.3373	63.971	24.1106			5	16	31	21	0
6	51.6953	18.2414	52.8064	24.961			6	18	26	20	32
7	68.0942	16.6555	69.1827	18.8986			7	19	28	21	0
8	52.3826	17.1716	63.8161	29.1475			8	20	29	22	37
9	66.6591	22.5946	68.7584	28.7866			9	17	26	23	35
	Day 7
	gNC+IgG	gGldc+IgG	gGldc+aPD-1	gGldc+aPD-1
1	218.967	67.8959	181.026	56.0015
2	217.023	40.0529	206.905	63.3589
3	238	46.3293	219.78	61.6438
4	259.062	41.2862	217.862	66.0832
5	162.11	46.5561	224.684	42.5558
6	195.478	63.1368	192.943	49.0633
7	184.098	66.081	224.593	54.0712
8	243.457	70.0141	213.468	61.3639
9	197.952	62.5926	194.162	75.1121
	Day 9
	gNC+IgG	gGldc+IgG	gGldc+aPD-1	gGldc+aPD-1
1	291.003	72.6138	189.785	55.18
2	330.844	83.0496	216.51	64.3076
3	289.875	94.0844	255.664	59.6859
4	351.819	61.3168	203.84	42.4068
5	311.655	64.5988	219.335	41.7325
6	292.957	80.6637	262.925	37.8134
7	309.344	63.8261	182.933	39.9004
8	261.475	60.3655	208.652	21.4042
9	326.456	63.9108	204.027	60.2923
	Day 11
	gNC+IgG	gGldc+IgG	gGldc+aPD-1	gGldc+aPD-1
1	398.266	68.4492	290.072	68.0103
2	522.98	117.784	241.032	42.9389
3	398.377	123.588	278.81	55.808
4	469.394	138.251	335.806	73.2904
5	521.799	92.0948	254.213	23.4159
6	392.473	79.4517	343.212	46.6483
7	559.399	66.6453	280.442	38.7215
8	583.678	60.34	275.748	99.829
9	509.242	93.52	332.162	71.3037
	Day 13
	gNC+IgG	gGldc+IgG	gGldc+aPD-1	gGldc+aPD-1
1	614.16	66.9999	295.002	22.1813
2	764.513	113.171	284.173	27.0905
3	583.791	94.6529	255.695	20.7699
4	522.258	154.958	404.724	23.5786
5	883.16	88.6223	302.375	21.7173
6	665.379	106.436	312.347	33.1195
7	710.757	57.0354	191.529	30.7815
8	505.981	71.7893	255.318	39.229
9	627.835	67.1098	346.748	60.4054
	Day 15
	gNC+IgG	gGldc+IgG	gGldc+aPD-1	gGldc+aPD-1
1	1031.69	164.392	503.668	34.5928
2	1469.9	154.86	756.325	18.8636
3	1079.2	166.445	434.236	95.1384
4	943.151	317.82	644.553	115.02
5	1417.33	114.186	567.467	1
6	1139.67	187.617	476.719	103.667
7	1014.85	261.324	391.504	18.6596
8	889.784	159.761	499.25	65.8235
9	1275.21	112.147	518.224	53.8008
	Day 17
	gNC+IgG	gGldc+IgG	gGldc+aPD-1	gGldc+aPD-1
1		299.433	1107.23	56.9353
2		341.655	1251.88	38.8409
3		208.669	736.076	90.7271
4		378.223	821.536	139.457
5		189.983	1075.59	1
6		257.462	588.964	126.535
7		247.577	660.44	30.0963
8		259.274	682.175	92.3191
9		311.281	583.077	108.458
	Day 19
	gNC+IgG	gGldc+IgG	gGldc+aPD-1	gGldc+aPD-1
1		433.489	1494.04	86.3117
2		495.131	1679.43	15.0661
3		297.898	1026.87	204.849
4		593.269	1283.97	167.633
5		234.976	1188.1	1
6		381.264	1430.11	231.509
7		389.907	1212.66	1
8		336.112	935.621	124.876
9		477.159	813.375	247.31
	Day 21
	gNC+IgG	gGldc+IgG	gGldc+aPD-1	gGldc+aPD-1
1		655.245		150.377
2		708.032		19.6185
3		425.097		403.739
4		951.214		264.751
5		424.121		1
6		640.929		373.716
7		672.404		1
8		549.225		226.255
9		638.254		350.457
	Day 23
	gNC+IgG	gGldc+IgG	gGldc+aPD-1	gGldc+aPD-1
1		1067.28		253.406
2		929.292		1
3		607.552		649.268
4		1425.19		373.379
5		594.843		1
6		1051.81		505.527
7		923.814		1
8		739.294		274.429
9		943.014		337.421
	Day 25
	gNC+IgG	gGldc+IgG	gGldc+aPD-1	gGldc+aPD-1
1				317.935
2				1
3				830.149
4				566.871
5				1
6				666.067
7				1
8				337.277
9				405.639
	Day 27
	gNC+IgG	gGldc+IgG	gGldc+aPD-1	gGldc+aPD-1
1				397.212
2				1
3				1177.3
4				919.468
5				1
6				868.156
7				1
8				431.757
9				534.896
	Day 29
	gNC+IgG	gGldc+IgG	gGldc+aPD-1	gGldc+aPD-1
1				535
2				1
3				1606.61
4				1250.89
5				1
6				1032.44
7				1
8				455.959
9				690.597
