# Supplementary material for: Nuclear glycine decarboxylase suppresses STAT1-dependent MHC-I and promotes cancer immune evasion
Source: EMBO J. 2025 Sep 8;44(20):5712–33. doi: 10.1038/s44318-025-00557-3 (PMC12528744; doi:10.1038/s44318-025-00557-3)
Supplement: Supplementary file 9 — Source data Fig. 7 [file 44318_2025_557_MOESM9_ESM.zip › Figure 7/7I/Figure 7I.xlsx]

## Sheet: Sheet1
	IFNg+ in CD8+ T cells (%)				GzmB+ in CD8+ T cells (%)
	Gldc	GldcY-F			Gldc	GldcY-F
1	7.41	12.6		1	13.9	23.9
2	8.76	14		2	11.9	31.2
3	11.2	15.2		3	11.4	20
4	6.97	14.4		4	15.6	24.6
5	7.11	14.7		5	12	22.8
6	8.76	20.9		6	13.6	23.2
