# Supplementary material for: Nuclear glycine decarboxylase suppresses STAT1-dependent MHC-I and promotes cancer immune evasion
Source: EMBO J. 2025 Sep 8;44(20):5712–33. doi: 10.1038/s44318-025-00557-3 (PMC12528744; doi:10.1038/s44318-025-00557-3)
Supplement: Supplementary file 9 — Source data Fig. 7 [file 44318_2025_557_MOESM9_ESM.zip › Figure 7/7G/Figure 7G---Number of CD8+ T cells per mm2.xlsx]

## Sheet: Sheet1
	Number of CD8+ T cells per mm2
	Gldc	GldcY-F
1	47	213
2	81	291
3	94	238
4	69	163
