# Supplementary material for: Nuclear glycine decarboxylase suppresses STAT1-dependent MHC-I and promotes cancer immune evasion
Source: EMBO J. 2025 Sep 8;44(20):5712–33. doi: 10.1038/s44318-025-00557-3 (PMC12528744; doi:10.1038/s44318-025-00557-3)
Supplement: Supplementary file 9 — Source data Fig. 7 [file 44318_2025_557_MOESM9_ESM.zip › Figure 7/7A/Figure 7A---NCG-MC38.xlsx]

## Sheet: Sheet1
	MC38-EGFRex19del---NCG Mice
	Tumor Growth (mm3)					Overall survival (Days)
	Day 3
	Gldc	GldcY-F				Gldc	GldcY-F
1	23.1339	18.396			1	14	14
2	25.5121	19.2423			2	16	15
3	17.4542	17.462			3	14	16
4	18.913	16.2547			4	13	16
5	20.4063	15.9912			5	14	15
6	19.5695	22.8617			6	15	13
7	16.5844	18.9912			7	13	14
8	23.3292	26.4528			8	14	14
	Day 5
	Gldc	GldcY-F
1	105.062	97.9683
2	94.4759	87.9387
3	89.1437	96.8968
4	100.119	79.702
5	89.3518	80.7096
6	101.585	99.1609
7	98.433	97.2034
8	108.365	90.9928
	Day 7
	Gldc	GldcY-F
1	232.231	277.201
2	260.656	263.403
3	258.051	241.315
4	254.366	233.312
5	267.96	197.571
6	208.62	246.957
7	206.542	330.574
8	282.445	299.758
	Day 9
	Gldc	GldcY-F
1	409.743	442.298
2	402.367	388.957
3	414.617	387.203
4	508.639	467.58
5	472.327	383.543
6	446.529	493.367
7	479.374	521.821
8	473.76	448.394
	Day 11
	Gldc	GldcY-F
1	867.227	918.289
2	762.961	801.147
3	1097.14	744.84
4	922.26	979.626
5	999.526	735.511
6	841.253	981.667
7	915.488	984.698
8	964.064	883
	Day 13
	Gldc	GldcY-F
1	1328.04	1520.8
2	1304.49	1347.13
3	1582.86	1221.33
4	1699.16	1422.2
5	1461.14	1174.65
6	1451.97	1672.37
7	1673.6	1522.34
8	1500.08	1312.66
