# Supplementary material for: Nuclear glycine decarboxylase suppresses STAT1-dependent MHC-I and promotes cancer immune evasion
Source: EMBO J. 2025 Sep 8;44(20):5712–33. doi: 10.1038/s44318-025-00557-3 (PMC12528744; doi:10.1038/s44318-025-00557-3)
Supplement: Supplementary file 9 — Source data Fig. 7 [file 44318_2025_557_MOESM9_ESM.zip › Figure 7/7A/Figure 7A---NCG-CT26.xlsx]

## Sheet: Sheet1
	CT26-EGFRex19del---NCG Mice
	Tumor Growth (mm3)					Overall survival (Days)
	Day 3
	Gldc	GldcY-F				Gldc	GldcY-F
1	32.7702	18.711			1	16	15
2	19.2141	13.4382			2	15	16
3	18.5336	20.5751			3	18	14
4	21.9923	18.9165			4	16	15
5	16.5229	18.329			5	17	14
6	13.6682	19.0215			6	15	16
7	14.8787	25.6631			7	15	17
8	14.5482	15.8547			8	17	15
	Day 5
	Gldc	GldcY-F
1	85.5753	84.1428
2	84.8904	72.6392
3	52.3469	91.0557
4	63.3616	73.774
5	62.7448	67.6193
6	68.7596	92.1989
7	72.6336	92.907
8	90.6163	82.6323
	Day 7
	Gldc	GldcY-F
1	147.007	208.289
2	151.279	146.714
3	183.804	212.47
4	167.476	220.956
5	148.269	182.551
6	192.608	204.721
7	145.666	181.657
8	172.193	183.724
	Day 9
	Gldc	GldcY-F
1	317.867	355.546
2	315.415	272.994
3	412.482	449.954
4	327.671	412.259
5	292.753	334.023
6	393.034	391.743
7	344.204	340.425
8	369.192	384.668
	Day 11
	Gldc	GldcY-F
1	567.205	730.458
2	584.383	601.876
3	616.923	646.255
4	662.646	695.421
5	588.198	570.559
6	663.577	575.952
7	624.748	598.664
8	685.35	596.431
	Day 13
	Gldc	GldcY-F
1	950.722	1094.81
2	1121.48	899.622
3	938.49	1394.16
4	971.952	1201.64
5	1072.17	1153.1
6	1279.85	1095.86
7	1178.14	1140.84
8	1214.61	1233.3
