# Supplementary material for: Nuclear glycine decarboxylase suppresses STAT1-dependent MHC-I and promotes cancer immune evasion
Source: EMBO J. 2025 Sep 8;44(20):5712–33. doi: 10.1038/s44318-025-00557-3 (PMC12528744; doi:10.1038/s44318-025-00557-3)
Supplement: Supplementary file 9 — Source data Fig. 7 [file 44318_2025_557_MOESM9_ESM.zip › Figure 7/7H/Figure 7H.xlsx]

## Sheet: Sheet1
	Number of CD8+ T cells per milligram
	Gldc	GldcY-F
1	182.515	998.279
2	312.35	1389.75
3	412.439	1062.64
4	265.761	776.162
5	336.924	945
6	359.174	634.916
